# Supplementary material for: Integrated DNA Methylation/RNA Profiling in Middle Temporal Gyrus of Alzheimer’s Disease
Source: Cell Mol Neurobiol. Author manuscript; Available in PMC 2024 Jul 1. (PMC10287777; doi:10.1007/s10571-022-01307-3)
Supplement: Supplementary Tables [file NIHMS1891990-supplement-Supplementary_Tables.xlsx]

## Sheet: Supp. Tab 1
	Supp. Tab 1. List of differentially methylated positions detected comparing AD vs ND (adj-p < 0.10)
	Chr	bp	strand	Name	Islands_Name	Relation_to_Island	UCSC_RefGene_Name	UCSC_RefGene_Accession	UCSC_RefGene_Group	Enhancer	HMM_Island	Regulatory_Feature_Name	Regulatory_Feature_Group	DHS	Delta 𝛃	AveExpr	t	P.Value	adj.P.Val
	chr8	41519399	+	cg11823178		OpenSea	ANK1;ANK1;ANK1;ANK1;ANK1;ANK1;ANK1;MIR486;ANK1	NM_020476;NM_020478;NM_001142445;NM_020475;NM_020480;NM_020477;NM_001142446;NR_030161;NM_000037	Body;Body;Body;Body;Body;Body;Body;TSS1500;Body		8:41638441-41638578				0.0198401	3.70342	7.66743	2.91186e-13	1.11225e-07
	chr8	41519308	-	cg05066959		OpenSea	ANK1;ANK1;ANK1;ANK1;ANK1;ANK1;ANK1;MIR486;ANK1	NM_020476;NM_020478;NM_001142445;NM_020475;NM_020480;NM_020477;NM_001142446;NR_030161;NM_000037	Body;Body;Body;Body;Body;Body;Body;TSS1500;Body		8:41638441-41638578				0.0335711	2.7089	7.55435	6.01124e-13	1.14807e-07
	chr8	119122430	+	cg05313153	chr8:119123974-119124432	N_Shore	EXT1	NM_000127	1stExon			8:119122405-119123665	Promoter_Associated_Cell_type_specific		0.0202177	-2.24547	7.25112	4.05869e-12	5.16771e-07
	chr8	42033472	+	cg17693222		OpenSea	PLAT;PLAT	NM_000930;NM_033011	3'UTR;3'UTR	TRUE					0.010662	2.58012	6.8384	5.02828e-11	4.57745e-06
	chr3	188664632	+	cg12307200	chr3:188665275-188665552	N_Shore						3:188664402-188665495	Unclassified_Cell_type_specific		-0.0201845	2.48037	-6.78634	6.85882e-11	4.57745e-06
	chr16	57673258	-	cg09109520		OpenSea	GPR56;GPR56;GPR56;GPR56;GPR56;GPR56;GPR56;GPR56;GPR56	NM_001145773;NM_001145774;NM_005682;NM_001145771;NM_201525;NM_001145774;NM_201524;NM_001145772;NM_001145770	5'UTR;5'UTR;5'UTR;5'UTR;5'UTR;1stExon;5'UTR;5'UTR;5'UTR						0.0290921	-2.20624	6.77782	7.21514e-11	4.57745e-06
	chr17	1373605	-	cg05417607	chr17:1375216-1375460	N_Shore	MYO1C;MYO1C;MYO1C	NM_001080779;NM_033375;NM_001080950	Body;Body;Body		17:1320307-1320907				0.0163463	3.59219	6.75243	8.38857e-11	4.57745e-06
	chr10	22603999	+	cg10713515	chr10:22604907-22605632	N_Shore	COMMD3	NM_012071	TSS1500						0.0193232	0.907304	6.71455	1.04958e-10	5.01139e-06
	chr7	218121	+	cg23782833	chr7:218309-218951	N_Shore	FAM20C	NM_020223	Body		7:312842-314034				-0.0097832	2.18918	-6.67829	1.29968e-10	5.28302e-06
	chr3	86703014	+	cg14526375		OpenSea				TRUE					0.0114943	1.46067	6.66771	1.38308e-10	5.28302e-06
	chr17	74475294	+	cg13076843	chr17:74475239-74475452	Island	RHBDF2;RHBDF2	NM_001005498;NM_024599	Body;Body		17:71986804-71986998				0.0095833	3.42886	6.55914	2.60845e-10	9.05782e-06
	chr17	72779428	+	cg22312249		OpenSea	TMEM104	NM_017728	Body	TRUE					0.0213907	2.52003	6.47628	4.21288e-10	1.33043e-05
	chr2	75005912	-	cg08308032		OpenSea				TRUE					0.0098043	-0.301397	6.46084	4.60416e-10	1.33043e-05
	chr5	1033518	+	cg15165927		OpenSea	NKD2	NM_033120	Body		5:1086516-1086748				-0.0111628	1.78211	-6.45085	4.87627e-10	1.33043e-05
	chr21	47855893	-	cg23449541	chr21:47855892-47856143	Island	PCNT	NM_006031	Body		21:46680263-46680606				0.0197198	2.83615	6.43723	5.27286e-10	1.34273e-05
	chr15	74836094	-	cg19144497	chr15:74833241-74833961	S_Shelf	ARID3B	NM_006465	5'UTR			15:74835715-74836779	Unclassified		0.0313291	0.730644	6.39788	6.60477e-10	1.57678e-05
	chr22	20236751	-	cg08753951		OpenSea	MIR1286;RTN4R	NR_031618;NM_023004	TSS200;Body						-0.0018718	1.1577	-6.35189	8.5824e-10	1.8624e-05
	chr4	159092536	-	cg03304437		OpenSea	FAM198B;FAM198B;FAM198B	NM_001128424;NM_001031700;NM_016613	5'UTR;5'UTR;5'UTR		4:159311251-159311987				-0.0126908	0.580608	-6.34424	8.96354e-10	1.8624e-05
	chr11	94600954	+	cg26130242		OpenSea	AMOTL1	NM_130847	Body	TRUE					-0.0106245	1.97556	-6.33844	9.26385e-10	1.8624e-05
	chr5	173180686	-	cg23975425		OpenSea				TRUE					-0.0089444	2.55131	-6.28791	1.23294e-09	2.35475e-05
	chr3	121613396	-	cg15066489		OpenSea	SLC15A2;SLC15A2	NM_001145998;NM_021082	1stExon;1stExon	TRUE					0.0178464	-1.39786	6.25119	1.51604e-09	2.75757e-05
	chr10	73472315	+	cg07571519		OpenSea	C10orf105;C10orf105;CDH23	NM_001164375;NM_001168390;NM_022124	3'UTR;3'UTR;Body						0.0160928	2.33107	6.13931	2.83113e-09	4.91553e-05
	chr17	1375968	+	cg06579248	chr17:1375216-1375460	S_Shore	MYO1C;MYO1C;MYO1C	NM_001080779;NM_033375;NM_001080950	Body;Body;Body			17:1375819-1375983	Unclassified_Cell_type_specific		-0.0122236	1.91562	-6.05832	4.42691e-09	7.20782e-05
	chr5	171879957	-	cg01753263	chr5:171881182-171881547	N_Shore	SH3PXD2B	NM_001017995	Body						0.0126588	-1.39199	6.05418	4.52878e-09	7.20782e-05
	chr4	2065749	-	cg21962115	chr4:2065542-2066398	Island	NAT8L	NM_178557	Body		4:2035377-2036156				-0.0169576	1.75598	-6.02322	5.36644e-09	8.19936e-05
	chr12	52404151	-	cg19374752	chr12:52400467-52401696	S_Shelf	GRASP	NM_181711	Body	TRUE		12:52403987-52404836	Unclassified_Cell_type_specific	TRUE	0.0081611	-0.797553	5.99731	6.18218e-09	9.08243e-05
	chr1	3191678	-	cg17601209	chr1:3195376-3196052	N_Shelf	PRDM16;PRDM16	NM_022114;NM_199454	Body;Body		1:3181475-3181562				-0.0098603	2.67648	-5.96642	7.31436e-09	0.000103478
	chr17	75959756	-	cg00854273	chr17:75953890-75955952	S_Shelf						17:75959466-75959937	Unclassified_Cell_type_specific	TRUE	0.0281731	-1.48079	5.95435	7.80973e-09	0.00010654
	chr1	111770291	+	cg10045881		OpenSea	CHI3L2;CHI3L2;CHI3L2;CHI3L2	NM_001025197;NM_004000;NM_001025197;NM_004000	1stExon;5'UTR;5'UTR;1stExon						-0.0194695	2.28561	-5.8771	1.18517e-08	0.000156105
	chr2	9518751	+	cg23219253	chr2:9514723-9514995	S_Shelf	ASAP2;ASAP2	NM_001135191;NM_003887	Body;Body	TRUE				TRUE	-0.0039751	2.43637	-5.87075	1.22631e-08	0.00015614
	chr10	104964751	-	cg25038311		OpenSea				TRUE					0.0167957	1.14618	5.85404	1.34131e-08	0.000162614
	chr2	231732249	-	cg18346707	chr2:231729631-231730821	S_Shore	ITM2C;ITM2C;ITM2C	NM_001012516;NM_030926;NM_001012514	Body;Body;Body	TRUE					0.0203603	-1.52372	5.85055	1.36659e-08	0.000162614
	chr6	10556326	+	cg07264048		OpenSea	GCNT2;GCNT2;GCNT2	NM_001491;NM_001491;NM_145649	5'UTR;1stExon;Body	TRUE	6:10664312-10664510				0.0255142	-1.60539	5.84539	1.40488e-08	0.000162614
	chr20	23614541	+	cg16320910	chr20:23617906-23618639	N_Shelf	CST3	NM_000099	3'UTR						-0.0060525	1.81287	-5.83274	1.50322e-08	0.00016417
	chr12	90057674	-	cg15408080		OpenSea				TRUE					0.0139299	-0.837172	5.83261	1.50428e-08	0.00016417
	chr1	79472536	-	cg18592365	chr1:79472281-79472537	Island	ELTD1	NM_022159	TSS200						0.0032597	-0.741902	5.82289	1.58444e-08	0.000168115
	chr1	3034236	+	cg10097755	chr1:3038067-3038343	N_Shelf	PRDM16;PRDM16	NM_022114;NM_199454	Body;Body						-0.0081281	2.03859	-5.78168	1.97312e-08	0.000203697
	chr8	68251877	-	cg18051353	chr8:68255129-68256274	N_Shelf	ARFGEF1	NM_006421	Body			8:68251722-68252444	Gene_Associated_Cell_type_specific	TRUE	0.0180861	-3.14559	5.76958	2.10403e-08	0.000211496
	chr11	44642932	-	cg10469774		OpenSea					11:44599444-44599517	11:44641938-44643745	Unclassified		0.0145536	-1.8673	5.7482	2.35617e-08	0.000230769
	chr3	182968758	+	cg14761246	chr3:182971429-182972635	N_Shelf	MCF2L2	NM_015078	Body						0.0155538	3.32798	5.72523	2.6599e-08	0.000254003
	chr17	80201299	-	cg19017293	chr17:80202799-80203289	N_Shore					17:77793903-77794921			TRUE	0.0103007	-0.491428	5.71452	2.81438e-08	0.0002622
	chr3	15372965	+	cg13279476	chr3:15373314-15374209	N_Shore	SH3BP5;SH3BP5	NM_004844;NM_001018009	Body;5'UTR			3:15372866-15374668	Promoter_Associated_Cell_type_specific		0.0171147	-0.579542	5.68812	3.23318e-08	0.000291699
	chr16	1724063	+	cg03093897	chr16:1727939-1728858	N_Shelf	CRAMP1L	NM_020825	3'UTR		16:1663711-1664172				-0.0048424	3.51182	-5.68446	3.29582e-08	0.000291699
	chr17	74475270	-	cg05810363	chr17:74475239-74475452	Island	RHBDF2;RHBDF2	NM_001005498;NM_024599	Body;Body		17:71986804-71986998				0.0104719	4.00425	5.68078	3.36011e-08	0.000291699
	chr11	10715715	-	cg02871021		OpenSea	MRVI1;MRVI1;MRVI1	NM_001100167;NM_001100163;NM_130385	TSS1500;TSS200;TSS200						-0.0138324	0.98333	-5.6638	3.6724e-08	0.000300519
	chr19	45411873	-	cg05501958	chr19:45411720-45412600	Island	APOE	NM_000041	Body		19:50103588-50104401				-0.0039401	2.65567	-5.66353	3.67767e-08	0.000300519
	chr2	216769199	+	cg05731218		OpenSea				TRUE					-0.010848	3.23194	-5.66249	3.69774e-08	0.000300519
	chr16	85669572	+	cg05245094	chr16:85670134-85670349	N_Shore	KIAA0182;KIAA0182	NM_001134473;NM_014615	5'UTR;Body		16:84227021-84227193	16:85669381-85669793	Unclassified	TRUE	-0.0083793	1.88869	-5.6433	4.08742e-08	0.000322253
	chr1	26253412	-	cg18264562	chr1:26249205-26249613	S_Shelf									0.019913	-0.65355	5.64114	4.13389e-08	0.000322253
	chr2	11810631	+	cg02092466	chr2:11809606-11810433	S_Shore	NTSR2	NM_012344	TSS1500	TRUE					-0.0093891	2.08238	-5.62925	4.39805e-08	0.00032651
	chr17	47666241	-	cg03390416		OpenSea				TRUE				TRUE	-0.0144764	2.02979	-5.6287	4.41065e-08	0.00032651
	chr8	143442764	+	cg26225406		OpenSea	TSNARE1	NM_145003	5'UTR		8:143440503-143440705				-0.0078309	2.15816	-5.62721	4.44494e-08	0.00032651
	chr2	63279693	-	cg04276301	chr2:63281034-63281347	N_Shore	OTX1	NM_014562	5'UTR		2:63133121-63133241				-0.0142033	0.771278	-5.62169	4.57452e-08	0.000329688
	chr5	124223911	+	cg01578442		OpenSea				TRUE					-0.003847	0.105494	5.61614	4.70844e-08	0.000333056
	chr8	143373541	+	cg14832432		OpenSea	TSNARE1	NM_145003	Body		8:143371390-143371643				-0.0035671	1.85572	-5.58572	5.51321e-08	0.000380781
	chr4	159092089	+	cg00547103		OpenSea	FAM198B;FAM198B;FAM198B	NM_001031700;NM_001128424;NM_016613	Body;Body;Body	TRUE	4:159311251-159311987	4:159091601-159092250	Unclassified_Cell_type_specific		-0.0081068	1.78356	-5.5833	5.58251e-08	0.000380781
	chr4	7774950	-	cg20147046	chr4:7774495-7774769	S_Shore	AFAP1;AFAP1;LOC84740	NM_198595;NM_001134647;NR_026892	Body;Body;Body		4:7825278-7826031				-0.0037414	1.77246	-5.57539	5.81576e-08	0.000385927
	chr12	52404134	-	cg14242936	chr12:52400467-52401696	S_Shelf	GRASP	NM_181711	Body	TRUE		12:52403987-52404836	Unclassified_Cell_type_specific	TRUE	0.0069531	-0.725816	5.57101	5.94879e-08	0.000385927
	chr3	37495166	+	cg04479212	chr3:37493418-37494538	S_Shore	ITGA9	NM_002207	Body						0.0117939	0.441312	5.57062	5.96105e-08	0.000385927
	chr2	102577876	+	cg10667895		OpenSea				TRUE					-0.0191184	0.869416	-5.56389	6.17154e-08	0.000392273
	chr11	66053304	-	cg20316713	chr11:66056209-66057324	N_Shelf	YIF1A	NM_020470	Body						-0.0071362	1.40197	-5.561	6.26447e-08	0.000392273
	chr10	53817201	-	cg13792641		OpenSea	PRKG1;PRKG1	NM_001098512;NM_006258	Body;Body	TRUE					0.0132106	1.56161	5.54885	6.66946e-08	0.000410864
	chr1	2250136	+	cg13214309	chr1:2249315-2249634	S_Shore					1:2239979-2240035	1:2249779-2250732	Unclassified_Cell_type_specific		-0.0117917	1.36854	-5.54565	6.78018e-08	0.000410864
	chr4	40665353	-	cg06704884		OpenSea				TRUE					0.0144185	-0.248504	5.5427	6.88405e-08	0.000410864
	chr1	167090974	-	cg17801546	chr1:167090575-167091010	Island	DUSP27	NM_001080426	Body		1:165357232-165357634	1:167090716-167091129	Unclassified_Cell_type_specific		-0.022865	-1.584	-5.53539	7.14764e-08	0.000420033
	chr1	244214593	-	cg01105418	chr1:244213397-244213619	S_Shore	ZNF238;ZNF238	NM_205768;NM_205768	1stExon;5'UTR						0.0228791	-1.63738	5.52892	7.3893e-08	0.000422345
	chr2	131674687	+	cg07987697	chr2:131673686-131674150	S_Shore	ARHGEF4;ARHGEF4	NM_032995;NM_015320	5'UTR;5'UTR		2:131390786-131391188				-0.0093163	2.17849	-5.52843	7.40813e-08	0.000422345
	chr16	85671771	-	cg09480190	chr16:85670134-85670349	S_Shore	KIAA0182;KIAA0182	NM_001134473;NM_014615	5'UTR;Body		16:84229098-84229566			TRUE	-0.0068168	1.29428	-5.52451	7.55878e-08	0.000424597
	chr6	138806320	-	cg21730858		OpenSea	NHSL1;NHSL1	NM_001144060;NM_020464	Body;Body	TRUE					0.0030905	-0.230263	5.50446	8.37685e-08	0.00046373
	chr6	30853948	-	cg16215084	chr6:30852102-30852676	S_Shore	DDR1;DDR1	NM_013993;NM_001954	5'UTR;5'UTR	TRUE					0.0212586	-1.85844	5.49469	8.80628e-08	0.000480538
	chr11	71948712	-	cg20720680	chr11:71950815-71951408	N_Shelf	INPPL1	NM_001567	Body			11:71948532-71948814	Gene_Associated_Cell_type_specific		-0.0075807	1.80289	-5.48089	9.44959e-08	0.00050838
	chr1	3010896	+	cg06724693		OpenSea	PRDM16;PRDM16	NM_022114;NM_199454	Body;Body		1:3000575-3000905				-0.0077164	1.43475	-5.46206	1.04017e-07	0.000544419
	chr4	94122883	+	cg17236870		OpenSea	GRID2	NM_001510	Body						0.0122969	0.605116	5.462	1.04045e-07	0.000544419
	chr2	25810393	-	cg25446789		OpenSea	DTNB;DTNB;DTNB;DTNB;DTNB	NM_183361;NM_033148;NM_183360;NM_033147;NM_021907	Body;Body;Body;Body;Body	TRUE		2:25810375-25810451	Unclassified_Cell_type_specific		-0.0003806	-0.0817044	5.45672	1.06881e-07	0.000551698
	chr19	2544100	+	cg08481112	chr19:2543638-2543878	S_Shore	GNG7	NM_052847	5'UTR			19:2543466-2544161	Unclassified		0.0186865	-2.34799	5.45351	1.0864e-07	0.0005533
	chr4	149369175	-	cg10002915	chr4:149363212-149367056	S_Shelf						4:149368772-149369533	Unclassified_Cell_type_specific		0.0149266	-1.34189	5.43631	1.18558e-07	0.000588209
	chr2	8714248	-	cg27580229		OpenSea				TRUE	2:8631615-8631941				-0.0035785	2.64002	-5.43583	1.18846e-07	0.000588209
	chr17	32741121	+	cg20942162		OpenSea				TRUE					0.0189321	1.19714	5.43374	1.20114e-07	0.000588209
	chr22	38711267	-	cg13110239	chr22:38712684-38713333	N_Shore	CSNK1E;CSNK1E	NM_001894;NM_152221	5'UTR;5'UTR	TRUE					0.0174684	-2.18187	5.42619	1.24799e-07	0.000603417
	chr17	17486105	-	cg02295973		OpenSea	PEMT;PEMT	NM_148172;NM_007169	Body;TSS1500						-0.0092053	2.16109	-5.4205	1.28447e-07	0.000611984
	chr17	55468616	+	cg25225655		OpenSea	MSI2;MSI2	NM_138962;NM_170721	Body;Body	TRUE					-0.0091192	1.53343	-5.41846	1.29775e-07	0.000611984
	chr13	27912142	+	cg15296871		OpenSea				TRUE					-0.0057666	2.3885	-5.41598	1.31419e-07	0.000612177
	chr8	141568128	-	cg14484434		OpenSea	EIF2C2;EIF2C2	NM_012154;NM_001164623	Body;Body		8:141637310-141637410				-0.0072206	1.87453	-5.40662	1.37785e-07	0.000634099
	chr3	124537810	+	cg11928064		OpenSea	ITGB5	NM_002213	Body	TRUE					0.0192756	0.506145	5.40187	1.41131e-07	0.000636368
	chr11	75235311	-	cg01522592	chr11:75236189-75237781	N_Shore	GDPD5	NM_030792	5'UTR			11:75235067-75235355	Unclassified_Cell_type_specific		-0.004516	2.25059	-5.40079	1.419e-07	0.000636368
	chr17	43298345	-	cg00933182	chr17:43298725-43299640	N_Shore	FMNL1	NM_005892	TSS1500			17:43298159-43298346	Promoter_Associated_Cell_type_specific		0.0180071	1.01322	5.39888	1.43276e-07	0.000636368
	chr8	42038135	-	cg01419713		OpenSea	PLAT;PLAT	NM_000930;NM_033011	Body;Body		8:42156995-42157293	8:42038119-42038384	Unclassified_Cell_type_specific		0.0266838	-0.0858961	5.39305	1.47548e-07	0.000647811
	chr10	71869135	+	cg19616532		OpenSea	H2AFY2	NM_018649	Body						-0.0088197	2.9197	-5.38553	1.53251e-07	0.000665204
	chr14	81713016	+	cg21807262		OpenSea								TRUE	-0.00583	2.88276	-5.38286	1.55321e-07	0.000666612
	chr16	67345737	-	cg05762671		OpenSea	KCTD19	NM_001100915	Body	TRUE		16:67345696-67346165	Unclassified_Cell_type_specific	TRUE	0.0163948	1.10403	5.37977	1.57758e-07	0.000668058
	chr12	131589455	-	cg10907744		OpenSea	GPR133	NM_198827	Body		12:130155324-130155425	12:131589161-131589765	Unclassified_Cell_type_specific		0.0126033	-2.61102	5.37802	1.59155e-07	0.000668058
	chr16	79472241	+	cg00479912		OpenSea				TRUE	16:78029738-78030109				0.0078822	-0.099005	5.36536	1.69611e-07	0.000689679
	chr15	93617141	-	cg26127778	chr15:93615622-93617185	Island	RGMA;RGMA;RGMA;RGMA;RGMA;RGMA;RGMA	NM_001166283;NM_001166289;NM_020211;NM_001166283;NM_001166286;NM_001166287;NM_001166288	1stExon;TSS1500;Body;5'UTR;TSS1500;5'UTR;TSS1500		15:91416627-91418161	15:93616879-93617246	Unclassified_Cell_type_specific		-0.0152471	1.19238	-5.36329	1.71382e-07	0.000689679
	chr14	103986227	+	cg26002218	chr14:103987063-103989796	N_Shore	CKB	NM_001823	Body			14:103984289-103986238	Unclassified		0.0159837	-0.954915	5.36312	1.71531e-07	0.000689679
	chr1	3045166	-	cg18176395		OpenSea	PRDM16;PRDM16	NM_022114;NM_199454	Body;Body		1:3034837-3035040				-0.0080159	2.21717	-5.36293	1.71698e-07	0.000689679
	chr1	17997665	-	cg10953131		OpenSea	ARHGEF10L;ARHGEF10L	NM_001011722;NM_018125	Body;Body		1:17870149-17870267				-0.0075168	1.72867	-5.36104	1.73334e-07	0.000689679
	chr10	71097650	+	cg22679940		OpenSea	HK1;HK1;HK1;HK1;HK1	NM_033500;NM_000188;NM_033498;NM_033497;NM_033496	Body;Body;Body;Body;Body	TRUE				TRUE	-0.0014488	0.972022	-5.35779	1.76179e-07	0.000693772
	chr4	154389148	+	cg07954414	chr4:154386834-154388183	S_Shore	KIAA0922;KIAA0922	NM_015196;NM_001131007	Body;Body			4:154389105-154389452	Promoter_Associated		0.0158423	-0.334964	5.35509	1.78581e-07	0.000696056
	chr20	49620366	-	cg21318380	chr20:49620446-49620680	N_Shore	KCNG1	NM_002237	3'UTR						0.0028787	-0.634194	5.34698	1.85998e-07	0.000717641
	chr6	39076528	-	cg08802652		OpenSea	C6orf64	NM_018322	Body						0.011736	3.31863	5.34082	1.91816e-07	0.0007316
	chr5	151066662	+	cg23146663		OpenSea	SPARC	NM_003118	TSS200					TRUE	0.0147055	-0.288762	5.33894	1.93633e-07	0.0007316
	chr11	134022784	-	cg22815766		OpenSea	NCAPD3	NM_015261	3'UTR						0.0002696	0.154329	5.33716	1.95362e-07	0.0007316
	chr4	2066003	-	cg12179884	chr4:2065542-2066398	Island	NAT8L	NM_178557	3'UTR		4:2035377-2036156				-0.0083845	1.38424	-5.33432	1.98159e-07	0.000734871
	chr1	156209399	+	cg02068538		OpenSea	PMF1	NM_007221	3'UTR						-0.007111	1.96793	-5.32887	2.03631e-07	0.000747901
	chr6	16352745	+	cg23204680		OpenSea	ATXN1;ATXN1	NM_001128164;NM_000332	5'UTR;5'UTR	TRUE					0.0157511	0.331235	5.32296	2.09733e-07	0.000762976
	chr9	139250736	-	cg14271150		OpenSea	GPSM1;GPSM1	NM_001145638;NM_001145639	Body;Body		9:138370550-138370833				-0.0038032	2.36386	-5.31785	2.15153e-07	0.000772376
	chr3	66431055	-	cg00503690		OpenSea	LRIG1	NM_015541	Body		3:66513440-66513794				-0.008981	1.80307	-5.31673	2.16361e-07	0.000772376
	chr10	73076664	+	cg03072035	chr10:73078857-73079181	N_Shelf									0.0198234	1.38253	5.31366	2.19693e-07	0.00077701
	chr1	3083535	-	cg04316231	chr1:3080934-3081292	S_Shelf	PRDM16;PRDM16	NM_022114;NM_199454	Body;Body		1:3072722-3073400				-0.004409	2.13827	-5.30543	2.28893e-07	0.00080212
	chr6	10556147	+	cg12695465		OpenSea	GCNT2;GCNT2;GCNT2	NM_001491;NM_001491;NM_145649	5'UTR;1stExon;Body	TRUE					0.0240617	-2.04763	5.30284	2.31865e-07	0.000805005
	chr19	2604559	+	cg03153115	chr19:2607725-2607967	N_Shelf	GNG7	NM_052847	5'UTR						-0.0040501	3.22694	-5.29986	2.35332e-07	0.000805005
	chr16	28193063	+	cg00468395		OpenSea	XPO6	NM_015171	Body	TRUE				TRUE	0.0242092	-1.60894	5.29898	2.36357e-07	0.000805005
	chr12	110476821	-	cg13509421		OpenSea	ANKRD13A	NM_033121	3'UTR	TRUE				TRUE	0.0073703	-0.0681073	5.29747	2.38146e-07	0.000805005
	chr7	1493153	-	cg02492818	chr7:1491773-1491975	S_Shore	MICALL2	NM_182924	Body	TRUE	7:1459625-1459684	7:1493126-1493369	Unclassified_Cell_type_specific		-0.0050194	2.42985	-5.29421	2.42033e-07	0.000810969
	chr14	103436037	+	cg19582115		OpenSea	CDC42BPB	NM_006035	Body		14:102505713-102505873				-0.0084349	2.43319	-5.28858	2.48904e-07	0.000826714
	chr15	93617134	-	cg13455960	chr15:93615622-93617185	Island	RGMA;RGMA;RGMA;RGMA;RGMA;RGMA;RGMA	NM_001166283;NM_020211;NM_001166283;NM_001166289;NM_001166288;NM_001166286;NM_001166287	1stExon;Body;5'UTR;TSS200;TSS200;TSS1500;5'UTR		15:91416627-91418161	15:93616879-93617246	Unclassified_Cell_type_specific		-0.0134567	0.973931	-5.28684	2.51061e-07	0.000826714
	chr11	45109122	+	cg02674693		OpenSea				TRUE					0.0202086	0.231966	5.28069	2.58853e-07	0.000845087
	chr3	139557385	-	cg20865082		OpenSea				TRUE					0.0212327	1.86891	5.27738	2.63132e-07	0.000850286
	chr6	34556105	+	cg17011684		OpenSea	C6orf106;C6orf106	NM_022758;NM_024294	3'UTR;3'UTR	TRUE					-0.0121491	1.99259	-5.27603	2.64898e-07	0.000850286
	chr8	26170211	+	cg14823825		OpenSea	PPP2R2A	NM_002717	Body	TRUE					0.0148004	1.91042	5.27386	2.67766e-07	0.000851819
	chr13	45621949	-	cg27178155		OpenSea				TRUE		13:45620731-45622270	Unclassified		0.0109486	-1.11777	5.27231	2.69835e-07	0.000851819
	chr11	69295007	-	cg08657939		OpenSea				TRUE				TRUE	-0.0047762	1.68643	-5.2668	2.77308e-07	0.000868234
	chr11	12479811	+	cg08647724		OpenSea	PARVA	NM_018222	Body	TRUE					-0.0066997	2.00037	-5.26103	2.85333e-07	0.000886095
	chr15	89903565	-	cg03951603	chr15:89903446-89903720	Island					15:87704486-87704777	15:89903318-89903680	Unclassified_Cell_type_specific		-0.0111601	2.17567	-5.25878	2.88528e-07	0.000888791
	chr7	5389516	-	cg20025824	chr7:5391323-5391572	N_Shore	TNRC18	NM_001080495	Body	TRUE	7:5355672-5356482				-0.0102881	2.52465	-5.25516	2.93749e-07	0.000892703
	chr22	30749857	-	cg27458631	chr22:30752583-30753214	N_Shelf	SF3A1;SF3A1	NM_001005409;NM_005877	Body;Body						-0.0057916	2.42846	-5.25239	2.97792e-07	0.000892703
	chr8	17722223	-	cg20000937		OpenSea	FGL1;FGL1;FGL1;FGL1	NM_004467;NM_201553;NM_147203;NM_201552	Body;Body;Body;Body			8:17722085-17722393	Unclassified_Cell_type_specific		0.0130627	-2.53514	5.25212	2.98198e-07	0.000892703
	chr12	106995001	-	cg19260189		OpenSea	RFX4;RFX4;RFX4	NM_213594;NM_002920;NM_002920	Body;5'UTR;1stExon	TRUE					-0.0041061	1.57413	-5.25147	2.99146e-07	0.000892703
	chr3	157632040	+	cg23542948		OpenSea				TRUE					0.0117656	1.37895	5.24583	3.07605e-07	0.000910829
	chr1	65531864	-	cg13390284	chr1:65532161-65533212	N_Shore									0.0364592	-1.4717	5.2337	3.26567e-07	0.00095954
	chr3	13028632	+	cg24380053		OpenSea	IQSEC1	NM_001134382	Body	TRUE					-0.0048253	2.15137	-5.23086	3.31179e-07	0.000963427
	chr12	113734442	-	cg09896867		OpenSea	TPCN1;TPCN1	NM_017901;NM_001143819	3'UTR;3'UTR		12:112218595-112218826				-0.0058487	2.1163	-5.22887	3.34446e-07	0.000963427
	chr12	130881198	+	cg20765700		OpenSea	RIMBP2	NM_015347	3'UTR			12:130881184-130881380	Unclassified_Cell_type_specific		0.0186132	-0.339209	5.22825	3.35457e-07	0.000963427
	chr3	40889142	-	cg24678732		OpenSea				TRUE				TRUE	0.0124931	-0.435465	5.22078	3.48025e-07	0.000992063
	chr17	4098227	+	cg22090150		OpenSea	ANKFY1;ANKFY1	NM_016376;NM_020740	Body;Body		17:4044976-4045058				0.0197911	2.86014	5.21559	3.57025e-07	0.00100907
	chr1	167090646	-	cg17104258	chr1:167090575-167091010	Island	DUSP27	NM_001080426	Body		1:165357232-165357634				-0.0439403	-1.8343	-5.21431	3.59273e-07	0.00100907
	chr13	113660246	+	cg26682407	chr13:113663201-113663539	N_Shelf	MCF2L;MCF2L	NM_001112732;NM_024979	Body;Body		13:112708247-112708397				0.0442347	0.751551	5.20735	3.71783e-07	0.00102718
	chr4	187621221	-	cg17755082		OpenSea	FAT1	NM_005245	Body		4:187858183-187858334				-0.0082901	1.70484	-5.20675	3.7287e-07	0.00102718
	chr19	13213451	-	cg15013019	chr19:13213450-13213821	Island	LYL1;LYL1	NM_005583;NM_005583	5'UTR;1stExon	TRUE		19:13213180-13214730	Promoter_Associated	TRUE	-0.0232695	-0.168171	-5.20605	3.74159e-07	0.00102718
	chr12	52404161	-	cg06611426	chr12:52400467-52401696	S_Shelf	GRASP	NM_181711	Body	TRUE		12:52403987-52404836	Unclassified_Cell_type_specific	TRUE	0.0043807	-0.116162	5.20324	3.7936e-07	0.00102718
	chr7	74050146	+	cg12629796		OpenSea				TRUE				TRUE	0.0130044	-1.5695	5.2029	3.79979e-07	0.00102718
	chr6	3140901	-	cg24815973	chr6:3140555-3140785	S_Shore	BPHL;BPHL;BPHL;BPHL	NR_026648;NM_004332;NR_026650;NR_026649	Body;Body;Body;Body						0.0105385	3.14612	5.20166	3.82298e-07	0.00102718
	chr11	60623782	-	cg19254163	chr11:60619924-60621111	S_Shelf	GPR44	NM_004778	TSS1500	TRUE					-0.0082781	2.41547	-5.20034	3.84783e-07	0.00102718
	chr13	40396777	+	cg16042652		OpenSea				TRUE					0.0243441	2.18304	5.19765	3.89896e-07	0.00102718
	chr10	77188318	-	cg18456331	chr10:77191061-77191571	N_Shelf						10:77188306-77188458	Unclassified_Cell_type_specific	TRUE	0.0211607	2.43152	5.19695	3.91247e-07	0.00102718
	chr17	74475355	+	cg12163800	chr17:74475239-74475452	Island	RHBDF2;RHBDF2	NM_001005498;NM_024599	Body;Body		17:71986804-71986998				0.0056881	3.38113	5.19623	3.92615e-07	0.00102718
	chr12	124864528	+	cg04930596		OpenSea	NCOR2;NCOR2	NM_006312;NM_001077261	Body;Body	TRUE	12:123430481-123430611	12:124863870-124865469	Unclassified	TRUE	0.0182254	-2.19827	5.18989	4.05005e-07	0.00105239
	chr6	30853569	+	cg25607383	chr6:30852102-30852676	S_Shore	DDR1;DDR1	NM_013993;NM_001954	5'UTR;5'UTR						0.0082183	-0.720519	5.18426	4.16332e-07	0.00107451
	chr1	3159615	+	cg13175786	chr1:3157509-3158300	S_Shore	PRDM16;PRDM16	NM_022114;NM_199454	Body;Body		1:3149425-3149537				-0.0145102	1.5083	-5.18265	4.19613e-07	0.00107571
	chr12	6859148	-	cg02133936	chr12:6857973-6858257	S_Shore	MLF2;MLF2	NR_026581;NM_005439	Body;Body						-0.0089145	2.50236	-5.17779	4.29712e-07	0.00109426
	chr16	2950686	+	cg04786564	chr16:2954191-2955514	N_Shelf									-0.0019731	1.89094	-5.17566	4.34221e-07	0.00109842
	chr4	182660124	-	cg20554882		OpenSea				TRUE					0.014593	1.61491	5.16533	4.56674e-07	0.00114243
	chr3	13032128	+	cg12399484	chr3:13034850-13036687	N_Shelf	IQSEC1	NM_001134382	Body			3:13032046-13032154	Unclassified_Cell_type_specific		-0.00416	2.13054	-5.16404	4.59563e-07	0.00114243
	chr1	54686066	+	cg06356333		OpenSea				TRUE				TRUE	-0.0113761	0.374302	-5.16358	4.6059e-07	0.00114243
	chr17	46388447	-	cg24636368		OpenSea	SKAP1;SKAP1	NM_003726;NM_001075099	Body;Body		17:43743386-43743485				0.0225668	-0.911739	5.16205	4.64042e-07	0.00114356
	chr3	50248845	-	cg04682699		OpenSea	SLC38A3	NM_006841	5'UTR	TRUE					-0.0047727	1.99543	-5.15812	4.73022e-07	0.00115822
	chr7	4748950	-	cg15384972		OpenSea	FOXK1	NM_001037165	Body		7:4715468-4715733				-0.0055574	1.66461	-5.14918	4.94073e-07	0.00120206
	chr3	52865917	+	cg06204229		OpenSea	ITIH4;ITIH4	NM_001166449;NM_002218	TSS1500;TSS1500					TRUE	-0.0030079	2.15796	-5.14734	4.98537e-07	0.00120524
	chr1	5966303	-	cg16148365		OpenSea	NPHP4	NM_015102	Body			1:5966283-5966424	Unclassified_Cell_type_specific		-0.0052541	3.10463	-5.14398	5.06742e-07	0.00121737
	chr17	39696336	-	cg13847853		OpenSea				TRUE					0.0229775	2.45888	5.14017	5.16215e-07	0.00123238
	chr2	102379567	+	cg21118780		OpenSea	MAP4K4;MAP4K4;MAP4K4	NM_145687;NM_004834;NM_145686	Body;Body;Body	TRUE					0.0067682	-0.459579	5.13707	5.24051e-07	0.00123788
	chr14	81649681	-	cg02332766		OpenSea	GTF2A1;GTF2A1	NM_015859;NM_201595	Body;Body	TRUE					0.0114315	1.87864	5.1367	5.24999e-07	0.00123788
	chr10	680352	-	cg10580626	chr10:678262-679515	S_Shore	DIP2C	NM_014974	Body	TRUE					-0.0094681	2.20594	-5.12457	5.56841e-07	0.00130266
	chr11	45942789	+	cg17980610	chr11:45943513-45944852	N_Shore	GYLTL1B	NM_152312	TSS1500						-0.0085375	2.96222	-5.12321	5.60524e-07	0.00130266
	chr17	75472168	+	cg14530006		OpenSea	SEPT9;SEPT9;SEPT9;SEPT9;SEPT9;SEPT9;SEPT9	NM_001113492;NM_001113496;NM_001113493;NM_001113491;NM_006640;NM_001113495;NM_001113494	Body;5'UTR;Body;Body;Body;Body;Body	TRUE		17:75471888-75472170	Promoter_Associated		-0.0061214	1.69595	-5.12191	5.64069e-07	0.00130266
	chr17	6616653	-	cg16652063	chr17:6616422-6617471	Island	SLC13A5;SLC13A5;SLC13A5;SLC13A5	NM_001143838;NM_001143838;NM_177550;NM_177550	5'UTR;1stExon;5'UTR;1stExon	TRUE	17:6557075-6558284	17:6616304-6617302	Unclassified		-0.0155722	-1.9702	-5.12117	5.66114e-07	0.00130266
	chr1	2234291	-	cg00618291	chr1:2235308-2235667	N_Shore	SKI	NM_003036	Body		1:2223795-2225771				-0.0199071	1.2628	-5.11521	5.82703e-07	0.0013328
	chr15	40143956	-	cg21105928		OpenSea	GPR176	NM_007223	Body	TRUE					0.0135694	0.225182	5.10604	6.09134e-07	0.00138496
	chr2	26836608	-	cg17591640		OpenSea	CIB4	NM_001029881	Body	TRUE					-0.0101629	2.09942	-5.10143	6.22881e-07	0.00140036
	chr8	119971687	-	cg21022303		OpenSea				TRUE					0.0043114	0.962747	5.09911	6.29894e-07	0.00140036
	chr15	70355664	-	cg06730438		OpenSea	TLE3;TLE3;TLE3	NM_001105192;NM_020908;NM_005078	Body;Body;Body	TRUE					-0.0066008	1.85031	-5.09878	6.30887e-07	0.00140036
	chr17	19620267	+	cg00039480	chr17:19617083-19617424	S_Shelf	SLC47A2;SLC47A2	NM_001099646;NM_152908	TSS1500;TSS1500					TRUE	-0.0144435	1.99748	-5.09876	6.30962e-07	0.00140036
	chr15	93617168	-	cg24569831	chr15:93615622-93617185	Island	RGMA;RGMA;RGMA;RGMA;RGMA;RGMA;RGMA	NM_001166283;NM_001166289;NM_020211;NM_001166283;NM_001166286;NM_001166287;NM_001166288	1stExon;TSS1500;Body;5'UTR;TSS1500;5'UTR;TSS1500			15:93616879-93617246	Unclassified_Cell_type_specific		-0.0173935	1.5363	-5.09769	6.34237e-07	0.00140036
	chr16	3900334	-	cg08211120		OpenSea	CREBBP;CREBBP	NM_001079846;NM_004380	Body;Body	TRUE		16:3900267-3900375	Gene_Associated_Cell_type_specific		-0.0039899	2.06945	-5.09534	6.4147e-07	0.00140819
	chr10	85958429	-	cg27265630	chr10:85954199-85955303	S_Shelf	PCDH21	NM_033100	Body						-0.0061898	3.36607	-5.09254	6.502e-07	0.0014192
	chr17	80059408	-	cg02741985	chr17:80058665-80058884	S_Shore	CCDC57	NM_198082	3'UTR						-0.0093124	1.56479	-5.08139	6.86131e-07	0.00146613
	chr1	243877024	-	cg04221461		OpenSea	AKT3;AKT3	NM_005465;NM_181690	Body;Body						0.0130127	-1.0366	5.08118	6.86813e-07	0.00146613
	chr12	105065028	-	cg00608661		OpenSea	CHST11	NM_018413	Body	TRUE					-0.0128112	2.48387	-5.08035	6.8957e-07	0.00146613
	chr2	73291377	-	cg04016113		OpenSea	SFXN5	NM_144579	Body	TRUE					-0.0029946	2.05048	-5.08027	6.89832e-07	0.00146613
	chr17	1104665	+	cg04042333	chr17:1106812-1107379	N_Shelf					17:1051314-1051631	17:1103972-1104950	Unclassified_Cell_type_specific		0.0085292	3.53002	5.07906	6.9386e-07	0.00146613
	chr14	91836354	-	cg07112604		OpenSea	CCDC88C	NM_001080414	Body	TRUE		14:91836001-91836468	Promoter_Associated_Cell_type_specific	TRUE	0.0172698	-0.309082	5.0788	6.94732e-07	0.00146613
	chr8	143442626	-	cg10827559		OpenSea	TSNARE1	NM_145003	5'UTR		8:143440503-143440705				-0.0020916	2.7636	-5.07545	7.0603e-07	0.00148179
	chr19	990398	+	cg17881203	chr19:990183-990413	Island	WDR18	NM_024100	Body		19:941235-943503				-0.0136012	2.51446	-5.07296	7.14548e-07	0.00149127
	chr12	9265989	-	cg08300930		OpenSea	A2M	NM_000014	Body						0.0153702	1.90819	5.07093	7.21582e-07	0.00149127
	chr16	67999966	-	cg00420526	chr16:68001916-68002462	N_Shore	SLC12A4;SLC12A4;SLC12A4;SLC12A4	NM_001145961;NM_001145962;NM_005072;NM_001145964	Body;Body;Body;Body	TRUE					-0.0124277	1.92244	-5.07073	7.22261e-07	0.00149127
	chr10	80989841	+	cg04767507		OpenSea	ZMIZ1	NM_020338	Body	TRUE					-0.0054317	2.11081	-5.06841	7.30388e-07	0.00149356
	chr10	73521631	-	cg23968456		OpenSea	CDH23;C10orf54	NM_022124;NM_022153	Body;Body		10:73191603-73191660				0.0105533	4.42401	5.06818	7.31192e-07	0.00149356
	chr1	152538380	-	cg23724738		OpenSea	LCE3E	NM_178435	3'UTR						0.0098985	1.95085	5.06618	7.38242e-07	0.00149994
	chr1	167090757	+	cg11236550	chr1:167090575-167091010	Island	DUSP27	NM_001080426	Body		1:165357232-165357634	1:167090716-167091129	Unclassified_Cell_type_specific		-0.0264076	-2.52672	-5.06469	7.43563e-07	0.00150276
	chr7	75580813	+	cg17115737		OpenSea	POR	NM_000941	5'UTR	TRUE				TRUE	-0.0068425	2.60755	-5.06182	7.5388e-07	0.00150719
	chr2	29203014	-	cg25553279		OpenSea	FAM179A	NM_199280	TSS1500						-0.0052842	1.50197	-5.0615	7.55043e-07	0.00150719
	chr16	89598950	+	cg03169557		OpenSea	SPG7;SPG7	NM_003119;NM_199367	Body;Body		16:88125806-88126517	16:89598805-89599216	Unclassified_Cell_type_specific		0.012111	4.20007	5.0608	7.5759e-07	0.00150719
	chr6	134395621	+	cg00603110		OpenSea				TRUE					0.0042121	-1.03979	5.05665	7.72856e-07	0.00152959
	chr16	69123283	+	cg07855319		OpenSea				TRUE					-0.0137757	1.19786	-5.05012	7.97437e-07	0.00156636
	chr8	126450475	+	cg21146037		OpenSea	TRIB1	NM_025195	3'UTR		8:126519633-126519685				-0.0035334	2.78215	-5.04955	7.99638e-07	0.00156636
	chr1	94044755	+	cg12439315		OpenSea	BCAR3	NM_003567	Body	TRUE					-0.0057901	1.98896	-5.04675	8.10428e-07	0.0015794
	chr5	175250977	-	cg01284438		OpenSea	CPLX2	NM_006650	5'UTR	TRUE					0.0195065	-0.164175	5.04457	8.18937e-07	0.00158788
	chr15	93607234	+	cg17397836	chr15:93609145-93609741	N_Shore	RGMA;RGMA;RGMA;RGMA;RGMA;RGMA	NM_001166289;NM_001166288;NM_020211;NM_001166286;NM_001166283;NM_001166287	Body;Body;Body;Body;Body;Body	TRUE		15:93607215-93607540	Unclassified_Cell_type_specific		-0.0052092	1.72747	-5.04248	8.27194e-07	0.00159579
	chr3	126901894	-	cg07152520		OpenSea				TRUE					-0.0042347	1.97395	-5.03895	8.41292e-07	0.00161483
	chr6	43045052	-	cg20819617	chr6:43044044-43045057	Island	PTK7;PTK7;PTK7;PTK7	NM_002821;NM_152881;NM_152882;NM_152880	Body;Body;Body;Body					TRUE	-0.0142538	-0.464801	-5.03481	8.58148e-07	0.00163895
	chr2	16767476	-	cg10090418		OpenSea	FAM49A	NM_030797	Body						0.0263739	2.42535	5.03051	8.75986e-07	0.00166418
	chr10	44222463	+	cg19757261	chr10:44223816-44224026	N_Shore									0.0182309	1.01611	5.02953	8.8007e-07	0.00166418
	chr3	66489362	-	cg05526341		OpenSea	LRIG1	NM_015541	Body	TRUE		3:66489259-66489388	Unclassified_Cell_type_specific		-0.0062098	2.16887	-5.02832	8.85185e-07	0.0016656
	chr2	58274524	-	cg22346380	chr2:58273642-58274422	S_Shore	VRK2;VRK2;VRK2;VRK2;VRK2;VRK2	NM_006296;NM_001130480;NM_001130483;NM_001130482;NM_001130481;NM_001136027	5'UTR;5'UTR;5'UTR;5'UTR;5'UTR;5'UTR		2:58127032-58128099	2:58273272-58274989	Promoter_Associated		-0.0007761	-1.18282	5.02545	8.97403e-07	0.00168032
	chr6	152547950	+	cg03309932		OpenSea	SYNE1;SYNE1;SYNE1	NM_182961;NM_015293;NM_033071	Body;Body;Body						-0.006885	3.38865	-5.02394	9.03935e-07	0.00168311
	chr3	63929152	+	cg22679474		OpenSea	ATXN7;ATXN7	NM_000333;NM_001128149	Body;Body	TRUE					0.0292443	1.90118	5.02245	9.10374e-07	0.00168311
	chr3	184456165	+	cg01999701		OpenSea				TRUE				TRUE	0.0239802	-1.17407	5.02205	9.12111e-07	0.00168311
	chr1	206671181	-	cg05226740		OpenSea									-0.0114501	1.9714	-5.021	9.16683e-07	0.00168341
	chr20	39314091	+	cg13579486	chr20:39316039-39316322	N_Shore									-0.008276	2.67802	-5.01976	9.2215e-07	0.00168535
	chr19	2588376	-	cg18754118	chr19:2588375-2588590	Island	GNG7	NM_052847	5'UTR	TRUE	19:2539376-2539425			TRUE	-0.0126959	1.13764	-5.01562	9.40564e-07	0.00170512
	chr5	149569880	+	cg24460144	chr5:149569592-149569945	Island	SLC6A7;SLC6A7	NM_014228;NM_014228	5'UTR;1stExon	TRUE	5:149549730-149550174				0.0095715	-1.5162	5.015	9.43347e-07	0.00170512
	chr3	39307922	-	cg01394385		OpenSea	CX3CR1;CX3CR1;CX3CR1;CX3CR1	NM_001171174;NM_001171172;NM_001171171;NM_001337	Body;Body;Body;Body						0.0073418	2.70562	5.01433	9.46364e-07	0.00170512
	chr6	31038842	-	cg12064202		OpenSea				TRUE		6:31038242-31039191	Unclassified_Cell_type_specific		0.0109412	-0.230346	5.01317	9.51608e-07	0.00170652
	chr19	49962324	-	cg20618448	chr19:49965027-49965366	N_Shelf	ALDH16A1;ALDH16A1	NM_153329;NM_001145396	Body;Body						0.015799	3.64003	5.01215	9.56245e-07	0.00170683
	chr4	6577205	+	cg19535394	chr4:6576735-6577173	S_Shore	MAN2B2	NM_015274	Body			4:6575621-6578112	Promoter_Associated		-0.0022097	-1.49544	5.00913	9.70117e-07	0.00172353
	chr5	1097374	-	cg17851021	chr5:1099394-1099736	N_Shelf	SLC12A7	NM_006598	Body		5:1150374-1150512				-0.0051564	3.20672	-5.00322	9.97817e-07	0.0017525
	chr14	72710534	+	cg16338313		OpenSea	RGS6	NM_004296	Body	TRUE					0.0277951	1.08128	5.00167	1.00523e-06	0.0017525
	chr5	149674905	-	cg01604883	chr5:149676978-149677751	N_Shelf				TRUE				TRUE	0.0160551	-1.52838	5.00166	1.00527e-06	0.0017525
	chr19	17487776	-	cg18102633	chr19:17487895-17488125	N_Shore	PLVAP	NM_031310	1stExon		19:17348766-17349550				0.013661	3.07945	5.0013	1.00697e-06	0.0017525
	chr4	150067050	-	cg11170998		OpenSea				TRUE					0.0122316	1.55048	5.0008	1.00936e-06	0.0017525
	chr2	109892206	+	cg19514230		OpenSea	SH3RF3	NM_001099289	Body		2:109258479-109258708				-0.0027492	2.61213	-4.99836	1.02117e-06	0.00176499
	chr3	182975699	-	cg07269557	chr3:182971429-182972635	S_Shelf	MCF2L2;B3GNT5	NM_015078;NM_032047	Body;5'UTR						0.0142429	2.86119	4.99553	1.035e-06	0.00178083
	chr12	121164278	-	cg06793505	chr12:121163472-121163913	S_Shore	ACADS	NM_000017	Body		12:119648568-119648769	12:121163086-121164377	Promoter_Associated		-0.0091521	1.47948	-4.99281	1.0485e-06	0.00179332
	chr2	110092156	-	cg17837492		OpenSea	SH3RF3	NM_001099289	Body	TRUE					0.0351659	0.341053	4.99134	1.05582e-06	0.00179332
	chr1	179061154	-	cg00852924		OpenSea	TOR3A	NM_022371	Body	TRUE					-0.0206369	0.125853	-4.99124	1.05635e-06	0.00179332
	chr12	57848560	-	cg23998391		OpenSea	INHBE	NM_031479	TSS1500			12:57848449-57848650	Unclassified_Cell_type_specific		-0.0112592	1.07036	-4.98898	1.06775e-06	0.00180466
	chr10	62332846	-	cg27434149		OpenSea				TRUE					0.0136284	-1.6748	4.98536	1.08625e-06	0.00182504
	chr2	218843435	+	cg20225999	chr2:218843460-218843742	N_Shore					2:218551474-218551967			TRUE	0.0203284	0.287912	4.98366	1.09508e-06	0.00182504
	chr16	85007184	+	cg02052797		OpenSea					16:83564520-83564762				-0.0050434	2.24883	-4.98316	1.09769e-06	0.00182504
	chr7	132109851	-	cg13617733		OpenSea	PLXNA4;PLXNA4	NM_001105543;NM_020911	Body;Body	TRUE					-0.006922	1.96413	-4.98292	1.09892e-06	0.00182504
	chr7	100239172	+	cg10681065		OpenSea	TFR2;TFR2	NM_003227;NM_003227	5'UTR;1stExon	TRUE					-0.0097986	2.03315	-4.9778	1.12598e-06	0.00186188
	chr13	112310720	-	cg12259522		OpenSea				TRUE					0.0114621	-1.39423	4.97638	1.13356e-06	0.00186634
	chr21	47855916	-	cg00621289	chr21:47855892-47856143	Island	PCNT	NM_006031	Body		21:46680263-46680606				0.0135011	3.01217	4.97399	1.1465e-06	0.00187396
	chr10	18689471	-	cg12289251		OpenSea	CACNB2;CACNB2;CACNB2;CACNB2;CACNB2;CACNB2;CACNB2;CACNB2;CACNB2	NM_201571;NM_201593;NM_000724;NM_201597;NM_201572;NM_201570;NM_201590;NM_201596;NM_001167945	Body;Body;Body;Body;Body;TSS200;Body;Body;Body	TRUE					0.0182471	-0.540813	4.97371	1.148e-06	0.00187396
	chr12	125185923	-	cg04658679		OpenSea				TRUE				TRUE	-0.009229	2.22325	-4.972	1.15735e-06	0.00188118
	chr19	7585845	-	cg04747007	chr19:7587271-7587825	N_Shore	ZNF358	NM_018083	3'UTR						-0.0062358	2.41801	-4.96762	1.18161e-06	0.00191247
	chr1	44727284	-	cg26233866		OpenSea	ERI3	NM_024066	Body	TRUE	1:44499824-44499901				-0.0074547	2.20249	-4.96597	1.1909e-06	0.0019125
	chr13	67231519	+	cg15090549		OpenSea	PCDH9;PCDH9	NM_203487;NM_020403	Body;Body	TRUE					0.0161935	-1.805	4.96584	1.19164e-06	0.0019125
	chr6	79911416	-	cg22032366		OpenSea	HMGN3;HMGN3	NM_004242;NM_138730	Body;3'UTR						0.0246811	1.99819	4.96417	1.2011e-06	0.00191415
	chr5	179036637	+	cg02767634		OpenSea	RUFY1;RUFY1;RUFY1	NM_001040452;NM_025158;NM_001040451	3'UTR;3'UTR;3'UTR		5:178969062-178969280				-0.0085867	2.90277	-4.96306	1.20743e-06	0.00191415
	chr17	38222062	+	cg25389328	chr17:38219084-38219880	S_Shelf	THRA;THRA	NM_003250;NM_199334	5'UTR;5'UTR						0.009744	-1.53916	4.96301	1.2077e-06	0.00191415
	chr3	36782467	+	cg21113478		OpenSea	DCLK3	NM_033403	TSS1500						0.0210651	1.93609	4.95937	1.2287e-06	0.00193938
	chr2	12911008	-	cg23391473		OpenSea				TRUE					0.0143741	1.89074	4.95166	1.27427e-06	0.00200008
	chr11	112046963	+	cg26581504		OpenSea	BCO2;BCO2	NM_001037290;NM_031938	TSS200;Body						0.0174928	1.79723	4.95111	1.27762e-06	0.00200008
	chr22	29445903	-	cg09560452	chr22:29445638-29446113	Island	ZNRF3	NM_032173	Body		22:27775263-27776652				-0.0070046	2.17551	-4.94467	1.31704e-06	0.00205037
	chr1	38508155	+	cg07077978	chr1:38510102-38513642	N_Shore									-0.0022187	2.11223	-4.94412	1.32049e-06	0.00205037
	chr4	2065925	+	cg10457066	chr4:2065542-2066398	Island	NAT8L	NM_178557	3'UTR		4:2035377-2036156				-0.0049078	2.77799	-4.94184	1.33472e-06	0.00206028
	chr8	145729799	-	cg09514524	chr8:145730390-145732205	N_Shore	GPT	NM_005309	1stExon						-0.0058943	2.26342	-4.94138	1.33765e-06	0.00206028
	chr5	78813058	-	cg02125365	chr5:78809347-78810468	S_Shelf						5:78812903-78813118	Unclassified_Cell_type_specific		0.0012235	-0.348896	4.94034	1.34425e-06	0.00206212
	chr1	200960141	+	cg17876641		OpenSea	KIF21B	NM_017596	Body			1:200959969-200960308	Gene_Associated_Cell_type_specific		-0.0036849	1.7444	-4.93943	1.35004e-06	0.00206272
	chr16	87885208	-	cg05834639		OpenSea	SLC7A5	NM_003486	Body		16:86442627-86442928				-0.0017269	2.00781	-4.93756	1.36194e-06	0.00207262
	chr10	112260509	-	cg02927679	chr10:112257163-112258684	S_Shore	DUSP5	NM_004419	Body			10:112260411-112260672	Unclassified	TRUE	0.0249802	1.55269	4.93436	1.38266e-06	0.00209579
	chr11	72381323	+	cg14790396		OpenSea	PDE2A;PDE2A	NM_001146209;NM_002599	TSS1500;Body	TRUE					0.0176507	0.253256	4.93322	1.39008e-06	0.00209871
	chr17	75212862	-	cg06463221	chr17:75209459-75209672	S_Shelf	SEC14L1;SEC14L1;SEC14L1;SEC14L1;SEC14L1	NM_003003;NM_001143999;NM_001143998;NM_001144001;NM_001039573	3'UTR;3'UTR;3'UTR;3'UTR;3'UTR						0.0214332	0.452887	4.92949	1.41477e-06	0.00212757
	chr7	1491464	+	cg11787789	chr7:1491773-1491975	N_Shore	MICALL2	NM_182924	Body		7:1457806-1458002	7:1491403-1491976	Unclassified_Cell_type_specific		-0.0037339	2.45046	-4.92843	1.42179e-06	0.00212975
	chr2	192759994	+	cg14971567		OpenSea				TRUE					0.0272484	2.22747	4.92448	1.44848e-06	0.00216126
	chr5	149529665	-	cg15924831		OpenSea	PDGFRB	NM_002609	5'UTR	TRUE					-0.0040177	2.16959	-4.92258	1.46149e-06	0.00216441
	chr1	244214679	+	cg23829949	chr1:244213397-244213619	S_Shore	ZNF238;ZNF238	NM_205768;NM_205768	1stExon;5'UTR						0.0140254	-1.36481	4.92252	1.46192e-06	0.00216441
	chr2	95940705	-	cg20775254		OpenSea	PROM2;PROM2;PROM2	NM_001165977;NM_001165978;NM_144707	Body;Body;Body	TRUE					-0.0056332	2.85286	-4.92024	1.47764e-06	0.00217923
	chr21	45176069	+	cg23702614	chr21:45177520-45177727	N_Shore	PDXK	NM_003681	3'UTR						-0.0063683	3.31318	-4.91836	1.49078e-06	0.00218727
	chr16	1400861	-	cg01522083	chr16:1401334-1402348	N_Shore	C16orf42;GNPTG	NM_001001410;NM_032520	Body;TSS1500		16:1340145-1342349	16:1400843-1400879	Unclassified_Cell_type_specific		-0.0105921	2.18742	-4.91775	1.49508e-06	0.00218727
	chr1	2995506	-	cg08262220	chr1:2997272-2997473	N_Shore	PRDM16;PRDM16	NM_022114;NM_199454	Body;Body		1:2985125-2985594				-0.0098182	0.932751	-4.91701	1.50027e-06	0.00218727
	chr2	129072147	+	cg11416620	chr2:129075197-129077639	N_Shelf	HS6ST1	NM_004807	Body	TRUE		2:129072020-129072169	Promoter_Associated		0.002766	1.50491	-4.91509	1.51387e-06	0.00219149
	chr19	2044540	+	cg07723431	chr19:2046074-2046437	N_Shore	MKNK2;MKNK2	NM_199054;NM_017572	Body;Body			19:2044436-2044664	Unclassified_Cell_type_specific		-0.0083759	1.55589	-4.91498	1.51464e-06	0.00219149
	chr7	6438643	-	cg02971328	chr7:6441809-6442042	N_Shelf	RAC1;RAC1	NM_018890;NM_006908	Body;Body	TRUE					0.0253737	1.52444	4.91149	1.53965e-06	0.00221154
	chr7	6432590	-	cg11385938		OpenSea	RAC1;RAC1	NM_018890;NM_006908	Body;Body	TRUE					0.0074138	1.60996	4.91144	1.54007e-06	0.00221154
	chr1	201282499	+	cg15935860		OpenSea	PKP1;PKP1	NM_000299;NM_001005337	Body;Body						-0.0066829	2.56447	-4.90987	1.5514e-06	0.00221525
	chr1	215287668	+	cg13916421		OpenSea	KCNK2;KCNK2;KCNK2	NM_014217;NM_001017425;NM_001017424	Body;Body;Body	TRUE					0.0052483	0.587857	4.90948	1.55426e-06	0.00221525
	chr4	6199338	-	cg03576854	chr4:6200912-6202724	N_Shore	JAKMIP1;JAKMIP1	NM_001099433;NM_144720	5'UTR;5'UTR	TRUE					-0.0080718	1.77049	-4.90732	1.57011e-06	0.00222952
	chr1	58530146	-	cg24484905		OpenSea	DAB1	NM_021080	5'UTR	TRUE					0.0138769	2.94586	4.90612	1.57895e-06	0.00223378
	chr22	42348013	+	cg11601000		OpenSea	LOC339674	NR_024355	TSS200	TRUE					0.0152491	-1.60301	4.90435	1.59216e-06	0.00224415
	chr16	85699754	+	cg04305082		OpenSea	KIAA0182;KIAA0182	NM_001134473;NM_014615	Body;Body		16:84257092-84257537				-0.0070357	1.72298	-4.90255	1.60565e-06	0.0022487
	chr3	133098492	+	cg06030846		OpenSea	TMEM108;TMEM108	NM_001136469;NM_023943	Body;Body						0.030418	1.80004	4.90235	1.60716e-06	0.0022487
	chr10	22611454	+	cg23754392	chr10:22614275-22614934	N_Shelf	BMI1	NM_005180	5'UTR						0.0026179	-1.09672	4.90044	1.62163e-06	0.00226065
	chr17	67137953	-	cg22081096		OpenSea	ABCA6;ABCA6	NM_080284;NM_080284	1stExon;5'UTR						0.003071	0.428666	4.89746	1.6444e-06	0.00227978
	chr1	220102517	-	cg02557906	chr1:220101132-220102147	S_Shore	SLC30A10	NM_018713	TSS1500		1:218167756-218169182				-0.0139204	1.05886	-4.89709	1.64728e-06	0.00227978
	chr4	152090378	-	cg20778600		OpenSea	SH3D19;SH3D19;SH3D19	NM_001128924;NM_001128923;NM_001009555	Body;Body;Body	TRUE				TRUE	-0.0017359	0.91733	4.88904	1.71052e-06	0.00235875
	chr1	59193388	-	cg13432945		OpenSea				TRUE				TRUE	0.0028959	-0.176849	4.88801	1.71876e-06	0.00236158
	chr11	35941235	+	cg15604241		OpenSea				TRUE					0.0074802	1.02544	4.88657	1.7304e-06	0.00236427
	chr15	101273479	-	cg00028429		OpenSea				TRUE					-0.0016793	-0.387676	4.88608	1.73435e-06	0.00236427
	chr8	143373411	-	cg14781356		OpenSea	TSNARE1	NM_145003	Body		8:143370863-143371319				-0.0039139	1.97191	-4.88547	1.73928e-06	0.00236427
	chr15	75501025	-	cg19084059	chr15:75500858-75501157	Island	C15orf39	NM_015492	Body		15:73287912-73288182				-0.0072628	2.35645	-4.88085	1.77724e-06	0.0024073
	chr11	45943130	+	cg20608085	chr11:45943513-45944852	N_Shore	GYLTL1B	NM_152312	TSS200						-0.0090973	1.97163	-4.87992	1.78501e-06	0.0024074
	chr12	56097787	-	cg15103179	chr12:56101212-56101600	N_Shelf	ITGA7;ITGA7;ITGA7	NM_001144996;NM_001144997;NM_002206	Body;Body;Body						-0.013193	0.91078	-4.87933	1.78992e-06	0.0024074
	chr3	33688381	-	cg01456229		OpenSea	CLASP2	NM_015097	Body	TRUE					0.0195695	1.51264	4.87847	1.79717e-06	0.00240868
	chr14	21498119	-	cg06894891	chr14:21492735-21494270	S_Shelf	TPPP2	NM_173846	TSS1500						-0.0052748	3.09498	-4.87475	1.82866e-06	0.00244182
	chr8	41580903	-	cg04236786	chr8:41583135-41583524	N_Shelf	ANK1;ANK1;ANK1;ANK1;ANK1	NM_020476;NM_020475;NM_001142446;NM_020477;NM_000037	Body;Body;Body;Body;Body		8:41699991-41700096				-0.0041908	1.07227	-4.87396	1.83538e-06	0.00244182
	chr11	10543456	+	cg07565042		OpenSea	RNF141	NM_016422	Body	TRUE					0.0027729	1.66118	4.8733	1.84108e-06	0.00244182
	chr17	44214771	-	cg04491389		OpenSea	KIAA1267	NM_015443	Body	TRUE					0.0230675	2.20424	4.8717	1.85482e-06	0.00244686
	chr17	75210996	+	cg06024215	chr17:75209459-75209672	S_Shore	SEC14L1;SEC14L1;SEC14L1;SEC14L1;SEC14L1	NM_003003;NM_001143999;NM_001143998;NM_001144001;NM_001039573	3'UTR;3'UTR;3'UTR;3'UTR;Body			17:75210423-75211730	Unclassified	TRUE	0.0115542	-1.38458	4.8707	1.86351e-06	0.00244686
	chr4	3475233	+	cg17924901	chr4:3475058-3475360	Island	DOK7;DOK7	NM_173660;NM_001164673	Body;Body		4:3444766-3445199				-0.0090431	1.94858	-4.87015	1.86831e-06	0.00244686
	chr11	134336476	-	cg00672147	chr11:134336292-134336502	Island					11:133841503-133841712				-0.0146848	0.0805102	-4.8699	1.8705e-06	0.00244686
	chr3	50533663	-	cg24391314		OpenSea	CACNA2D2;CACNA2D2	NM_001005505;NM_006030	Body;Body	TRUE					-0.0020655	2.37123	-4.86874	1.8806e-06	0.00245167
	chr19	13137642	+	cg14209920	chr19:13135317-13136169	S_Shore	NFIX	NM_002501	Body	TRUE					0.0133883	-0.308974	4.86556	1.90875e-06	0.00247991
	chr19	5480264	+	cg25988552	chr19:5478299-5478577	S_Shore								TRUE	-0.0186575	1.60457	-4.86364	1.92584e-06	0.00249364
	chr15	70233653	+	cg02343962		OpenSea					15:68020681-68020943				-0.0051815	2.19568	-4.86252	1.936e-06	0.00249831
	chr1	22207207	-	cg13940218	chr1:22210992-22211318	N_Shelf	HSPG2	NM_005529	Body		1:22079794-22079883				-0.0075928	3.08351	-4.86041	1.95508e-06	0.0025101
	chr15	65214165	-	cg01497527		OpenSea	ANKDD1A	NM_182703	Body	TRUE					0.0003634	1.6185	-4.86006	1.95827e-06	0.0025101
	chr13	20796216	-	cg03568673		OpenSea	GJB6;GJB6;GJB6;GJB6	NM_006783;NM_001110221;NM_001110220;NM_001110219	3'UTR;3'UTR;3'UTR;3'UTR						-0.0074009	2.37437	-4.85897	1.96821e-06	0.0025144
	chr11	64765098	-	cg23175322		OpenSea	BATF2	NM_138456	TSS1500						0.0138377	3.15651	4.85685	1.98774e-06	0.00252268
	chr19	1456337	+	cg27150178	chr19:1456077-1456347	Island	APC2	NM_005883	Body	TRUE	19:1407058-1408457	19:1455143-1456479	Unclassified		-0.0075324	0.671727	-4.85683	1.9879e-06	0.00252268
	chr22	24823455	+	cg08025954	chr22:24819537-24820810	S_Shelf	ADORA2A	NM_000675	TSS200						-0.0089562	1.93418	-4.85498	2.00512e-06	0.0025361
	chr5	67586258	+	cg25008444	chr5:67584213-67584451	S_Shore	PIK3R1;PIK3R1;PIK3R1	NM_181523;NM_181504;NM_181524	Body;TSS1500;Body	TRUE					0.0178192	-1.8753	4.85212	2.032e-06	0.00255472
	chr1	19206559	-	cg16823064	chr1:19209626-19209914	N_Shelf	ALDH4A1;ALDH4A1;ALDH4A1	NM_170726;NM_001161504;NM_003748	Body;Body;Body	TRUE					-0.0052802	2.12819	-4.85199	2.03322e-06	0.00255472
	chr10	85932763	-	cg04126866		OpenSea	C10orf99	NM_207373	TSS1500						-0.0160422	2.19626	-4.84986	2.05348e-06	0.00255923
	chr17	75463025	-	cg12194864		OpenSea	SEPT9;SEPT9;SEPT9;SEPT9;SEPT9;SEPT9	NM_001113492;NM_001113496;NM_001113493;NM_001113491;NM_006640;NM_001113494	Body;5'UTR;Body;Body;Body;Body	TRUE	17:72974507-72974812				-0.0085037	1.69616	-4.84979	2.05415e-06	0.00255923
	chr1	6522605	+	cg15358431	chr1:6520584-6521955	S_Shore	TNFRSF25;TNFRSF25;TNFRSF25;TNFRSF25;TNFRSF25	NM_148967;NM_003790;NM_148970;NM_148966;NM_148965	Body;Body;Body;Body;Body			1:6522200-6523124	Promoter_Associated		-0.0065555	2.29325	-4.8495	2.0569e-06	0.00255923
	chr16	85352976	-	cg05540639		OpenSea					16:83910446-83910605				-0.0046943	2.35636	-4.84588	2.09177e-06	0.00258971
	chr6	10556523	+	cg08027484		OpenSea	GCNT2;GCNT2;GCNT2	NM_001491;NM_001491;NM_145649	5'UTR;1stExon;Body	TRUE	6:10664312-10664510				0.0181405	-2.23524	4.8454	2.09644e-06	0.00258971
	chr8	24861141	+	cg02840697	chr8:24857509-24858427	S_Shelf									0.0062207	-1.40528	4.84486	2.10174e-06	0.00258971
	chr17	72748189	-	cg06289802	chr17:72744428-72745952	S_Shelf	SLC9A3R1	NM_004252	Body						-0.0069916	2.22706	-4.8439	2.11116e-06	0.00259295
	chr1	3191219	+	cg03449456		OpenSea	PRDM16;PRDM16	NM_022114;NM_199454	Body;Body		1:3181066-3181138				-0.0042026	2.8969	-4.84256	2.12425e-06	0.00260067
	chr7	130612561	-	cg22461758		OpenSea				TRUE					-0.0094506	1.192	-4.8418	2.13176e-06	0.00260153
	chr10	135186011	-	cg26182964	chr10:135186693-135187181	N_Shore	ECHS1	NM_004092	Body			10:135185790-135187563	Promoter_Associated		-0.0065675	1.70359	-4.83977	2.15199e-06	0.00261665
	chr13	99176701	+	cg24701178		OpenSea	STK24	NM_001032296	Body	TRUE					-0.0070392	2.07899	-4.83864	2.16333e-06	0.00261665
	chr8	58117687	+	cg07350421	chr8:58120531-58120795	N_Shelf					8:58279997-58280383				-0.0046843	3.87286	-4.83839	2.16584e-06	0.00261665
	chr7	134915756	+	cg18152517	chr7:134918319-134918654	N_Shelf	STRA8	NM_182489	TSS1500						-0.0065129	3.26491	-4.83721	2.17773e-06	0.00261665
	chr10	73472344	-	cg24457649		OpenSea	C10orf105;C10orf105;CDH23	NM_001164375;NM_001168390;NM_022124	3'UTR;3'UTR;Body						0.0095692	3.02174	4.83652	2.18465e-06	0.00261665
	chr2	225043045	+	cg22925840		OpenSea				TRUE					0.017636	-0.801166	4.83646	2.18526e-06	0.00261665
	chr22	37914206	+	cg15168995	chr22:37914768-37915883	N_Shore	CARD10	NM_014550	Body			22:37914149-37914354	Unclassified_Cell_type_specific	TRUE	0.0047913	1.4173	4.83517	2.19846e-06	0.00262423
	chr6	31681882	-	cg13123009		OpenSea	LY6G6E;LY6G6D;LY6G6E	NR_024541;NM_021246;NR_003673	TSS200;TSS1500;TSS200						0.0147746	-0.25187	4.83345	2.21598e-06	0.0026369
	chr11	64442979	+	cg12840818		OpenSea	NRXN2;NRXN2	NM_138732;NM_015080	Body;Body	TRUE				TRUE	0.0086758	-0.645661	4.83179	2.23316e-06	0.00264799
	chr7	44199106	+	cg20035206		OpenSea	GCK;GCK;GCK	NM_000162;NM_033508;NM_033507	Body;TSS1500;TSS1500						-0.0071617	1.73286	-4.83055	2.24605e-06	0.00264799
	chr20	5844315	-	cg18651578		OpenSea	C20orf196	NM_152504	3'UTR	TRUE					-0.0097359	1.67471	-4.83037	2.24786e-06	0.00264799
	chr19	2731726	+	cg19752322	chr19:2731691-2731967	Island					19:2682702-2682999				-0.0096105	1.48797	-4.82859	2.26649e-06	0.00264799
	chr9	129184186	+	cg13618969		OpenSea	FAM125B	NM_033446	Body	TRUE					-0.009465	2.74473	-4.82842	2.26831e-06	0.00264799
	chr7	6204983	+	cg08389503	chr7:6205396-6205682	N_Shore	CYTH3	NM_004227	Body	TRUE	7:6171205-6171518				-0.0031596	3.35352	-4.82832	2.2693e-06	0.00264799
	chr10	134038395	+	cg25917732	chr10:134040198-134040418	N_Shore	STK32C	NM_173575	Body						-0.0092117	2.09993	-4.82789	2.27382e-06	0.00264799
	chr2	127800646	+	cg22883290		OpenSea					2:127517073-127517144				0.0123038	3.8711	4.82516	2.30286e-06	0.00267366
	chr2	231906408	+	cg06241689	chr2:231902026-231903122	S_Shelf	C2orf72	NM_001144994	Body						-0.004839	1.36862	-4.82404	2.31476e-06	0.00267933
	chr16	2547559	-	cg09370982	chr16:2546264-2547039	S_Shore	TBC1D24	NM_020705	Body					TRUE	-0.0188755	1.03857	-4.82225	2.33401e-06	0.00269344
	chr2	241534583	-	cg00469269	chr2:241535684-241535953	N_Shore	CAPN10;CAPN10;CAPN10;CAPN10	NM_021251;NM_023083;NM_023085;NM_023089	Body;Body;Body;Body		2:241183224-241183355				-0.0074153	1.93562	-4.82035	2.35462e-06	0.00270905
	chr10	12543444	+	cg10476206		OpenSea	CAMK1D;CAMK1D	NM_020397;NM_153498	Body;Body	TRUE					-0.0015118	2.16138	-4.81853	2.37461e-06	0.00272385
	chr4	1844878	-	cg27150476	chr4:1843080-1843352	S_Shore	LETM1	NM_012318	Body	TRUE	4:1814605-1814677			TRUE	-0.0107856	1.64347	-4.81684	2.39322e-06	0.00273697
	chr19	13940715	-	cg21210523	chr19:13941064-13941769	N_Shore	ZSWIM4	NM_023072	Body						-0.0083439	2.73304	-4.81533	2.40992e-06	0.00274646
	chr1	6553510	+	cg21012139	chr1:6550083-6551115	S_Shelf	PLEKHG5;PLEKHG5	NM_198681;NM_001042663	Body;Body			1:6553353-6553617	Unclassified_Cell_type_specific		0.022033	0.490234	4.8148	2.4159e-06	0.00274646
	chr19	2228815	-	cg24430201	chr19:2229737-2230594	N_Shore	DOT1L	NM_032482	Body			19:2228652-2229092	Gene_Associated_Cell_type_specific		-0.0117862	1.50408	-4.81378	2.42734e-06	0.0027482
	chr1	245844087	-	cg25606066		OpenSea	KIF26B	NM_018012	Body		1:243910686-243910770				0.0232627	2.16489	4.81338	2.43181e-06	0.0027482
	chr6	105148882	+	cg24341770		OpenSea				TRUE					0.0094169	0.737058	4.81142	2.45396e-06	0.00276504
	chr14	75922163	-	cg24677302		OpenSea	JDP2;JDP2;JDP2;JDP2	NM_001135047;NM_001135049;NM_001135048;NM_130469	Body;Body;Body;Body	TRUE				TRUE	-0.0061202	1.80386	-4.81055	2.46386e-06	0.00276751
	chr12	8089207	+	cg20313963		OpenSea	SLC2A3	NM_006931	TSS1500			12:8088574-8089254	Promoter_Associated	TRUE	0.0133598	-1.01395	4.80995	2.47064e-06	0.00276751
	chr6	30853959	-	cg25251478	chr6:30852102-30852676	S_Shore	DDR1;DDR1	NM_013993;NM_001954	5'UTR;5'UTR	TRUE					0.0154812	-1.18892	4.80795	2.49353e-06	0.00278498
	chr11	28132195	-	cg06271956	chr11:28131863-28132221	Island	METT5D1;METT5D1	NM_152636;NM_001113528	5'UTR;5'UTR						-0.0305424	-1.75564	-4.80629	2.51279e-06	0.00279646
	chr6	32044959	-	cg02133510	chr6:32046815-32047094	N_Shore	TNXB	NM_019105	Body						-0.0133493	1.9996	-4.80569	2.51978e-06	0.00279646
	chr8	143430088	-	cg11328885	chr8:143429001-143429224	S_Shore	TSNARE1	NM_145003	Body		8:143427438-143427996				-0.0044941	3.11663	-4.805	2.52779e-06	0.00279646
	chr13	49403484	-	cg17527195		OpenSea				TRUE		13:49403410-49403507	Unclassified_Cell_type_specific		0.0176566	1.11959	4.80426	2.53637e-06	0.00279646
	chr2	101966951	-	cg06333233		OpenSea	CREG2	NM_153836	3'UTR						0.0073294	0.157924	4.80392	2.54042e-06	0.00279646
	chr11	75230135	+	cg05521767		OpenSea	GDPD5	NM_030792	5'UTR	TRUE					0.0210833	2.11632	4.80081	2.57711e-06	0.0028287
	chr12	51415652	+	cg20632143	chr12:51419640-51420347	N_Shelf	SLC11A2	NM_000617	5'UTR						-0.0107115	0.214193	4.79859	2.60363e-06	0.00284306
	chr10	3146549	-	cg19416623	chr10:3148406-3148625	N_Shore	PFKP	NM_002627	Body		10:3136477-3136594				-0.004117	2.60839	-4.79847	2.60508e-06	0.00284306
	chr1	203019107	+	cg04914198		OpenSea	PPFIA4	NM_015053	TSS1500			1:203018975-203019182	Unclassified_Cell_type_specific		-0.0054084	3.14486	-4.79622	2.63223e-06	0.00286451
	chr1	9340416	-	cg01102307		OpenSea				TRUE	1:9263003-9263229	1:9340143-9341319	Unclassified		0.0194505	-1.66983	4.79354	2.66495e-06	0.00289188
	chr7	101893731	-	cg15625092	chr7:101891665-101892634	S_Shore	CUX1;CUX1	NM_181500;NM_001913	Body;Body		7:101680451-101680550				-0.0065819	3.13227	-4.79291	2.67265e-06	0.00289202
	chr12	133071297	-	cg20664313	chr12:133073397-133073632	N_Shelf	FBRSL1	NM_001142641	Body			12:133071100-133071429	Promoter_Associated		0.0042359	0.847203	-4.79144	2.69085e-06	0.00290115
	chr1	236635177	-	cg18281910		OpenSea	EDARADD;EDARADD	NM_080738;NM_145861	Body;Body	TRUE					0.0032917	-1.29675	4.79076	2.6993e-06	0.00290115
	chr1	12261884	-	cg16513984		OpenSea	TNFRSF1B	NM_001066	Body			1:12261674-12262088	Gene_Associated_Cell_type_specific		0.0249333	1.58086	4.79039	2.70387e-06	0.00290115
	chr9	136004821	-	cg14103123		OpenSea	RALGDS	NM_001042368	Body						-0.0093814	1.59472	-4.78924	2.71827e-06	0.00290842
	chr11	63712934	-	cg12145349		OpenSea	NAA40	NM_024771	Body	TRUE		11:63712401-63714324	Gene_Associated	TRUE	-0.0108214	1.91598	-4.78766	2.73809e-06	0.00292145
	chr3	140225964	+	cg25671428		OpenSea	CLSTN2	NM_022131	Body	TRUE					0.0184463	2.5773	4.78655	2.75213e-06	0.00292747
	chr10	115495896	+	cg20506085		OpenSea				TRUE					0.0272159	0.183284	4.786	2.75906e-06	0.00292747
	chr7	92262970	+	cg05101437		OpenSea	CDK6;CDK6	NM_001259;NM_001145306	Body;Body	TRUE					0.0072383	-0.759914	4.78486	2.77362e-06	0.00293476
	chr3	56810320	-	cg15012214		OpenSea	ARHGEF3;ARHGEF3;ARHGEF3	NM_001128615;NM_019555;NM_001128616	Body;Body;TSS1500						0.0275233	-0.192901	4.78215	2.80842e-06	0.00296338
	chr1	8921294	-	cg20971527		OpenSea	ENO1	NM_001428	3'UTR						-0.0051689	2.6659	-4.78104	2.82282e-06	0.00297037
	chr1	20692892	+	cg01084154	chr1:20692582-20693534	Island					1:20565170-20565921	1:20692854-20692945	Unclassified_Cell_type_specific	TRUE	-0.0136331	-2.40936	-4.77967	2.84067e-06	0.00298094
	chr12	108976666	-	cg08087102		OpenSea				TRUE					0.012119	3.28657	4.77702	2.87548e-06	0.00299188
	chr12	58003378	+	cg12561125	chr12:58003880-58004249	N_Shore	DTX3;GEFT	NM_178502;NM_001111270	3'UTR;TSS1500						-0.0001005	1.92559	-4.777	2.87569e-06	0.00299188
	chr1	43429380	+	cg00568910		OpenSea				TRUE		1:43429379-43429598	Unclassified_Cell_type_specific	TRUE	0.0001642	0.534481	4.7766	2.88097e-06	0.00299188
	chr17	76743501	-	cg07823562		OpenSea	CYTH1;CYTH1	NM_017456;NM_004762	Body;Body	TRUE					-0.0105663	2.87239	-4.77649	2.88242e-06	0.00299188
	chr17	2266589	-	cg11786558	chr17:2265492-2265876	S_Shore	SGSM2;SGSM2	NM_014853;NM_001098509	Body;Body		17:2213116-2213694				-0.0061758	1.84206	-4.77514	2.90033e-06	0.0030023
	chr14	94567367	-	cg24979161		OpenSea	IFI27L1;IFI27L1	NM_206949;NM_145249	Body;Body	TRUE				TRUE	-0.0112789	2.74237	-4.77344	2.92312e-06	0.00301772
	chr15	22913326	+	cg26568226		OpenSea	CYFIP1	NM_014608	5'UTR		15:20464763-20465148				0.0125931	3.34888	4.77174	2.94599e-06	0.00303313
	chr6	34528827	-	cg05210380		OpenSea				TRUE		6:34528734-34528894	Unclassified_Cell_type_specific	TRUE	0.000128	2.0076	4.76954	2.97595e-06	0.00305094
	chr12	322888	-	cg14093792		OpenSea	SLC6A12;SLC6A12;SLC6A12	NM_001122847;NM_003044;NM_001122848	TSS200;TSS1500;5'UTR	TRUE					-0.0065542	1.9833	-4.76835	2.99226e-06	0.00305094
	chr7	1135958	-	cg22630939	chr7:1135744-1135992	Island	C7orf50;C7orf50;C7orf50	NM_001134395;NM_032350;NM_001134396	Body;Body;Body		7:1101716-1103538				-0.0084412	2.51568	-4.76784	2.99919e-06	0.00305094
	chr7	38942454	-	cg11762960		OpenSea	VPS41;VPS41	NM_014396;NM_080631	Body;Body	TRUE		7:38942408-38942465	Unclassified_Cell_type_specific		-0.0069497	2.75969	-4.76752	3.00363e-06	0.00305094
	chr22	30868226	+	cg22471129		OpenSea	SEC14L3	NM_174975	TSS200						-0.011662	1.35362	-4.76676	3.01412e-06	0.00305094
	chr19	17441957	+	cg15101483	chr19:17438054-17440318	S_Shore	ANO8	NM_020959	Body						-0.0064889	2.50798	-4.76645	3.01845e-06	0.00305094
	chr16	58010433	-	cg26293512		OpenSea	TEPP;TEPP	NM_199456;NM_199046	1stExon;1stExon						0.0074999	-0.676397	4.76506	3.03766e-06	0.00305094
	chr5	54826547	-	cg21973405	chr5:54826610-54826826	N_Shore	PPAP2A;PPAP2A;RNF138P1	NM_176895;NM_003711;NR_001575	Body;Body;Body						0.0004788	1.15649	4.76504	3.03801e-06	0.00305094
	chr19	623245	+	cg03762393	chr19:615691-623505	Island	POLRMT	NM_005035	Body		19:569442-574884				-0.0047089	2.55142	-4.76482	3.04101e-06	0.00305094
	chr22	23605411	+	cg25410636	chr22:23605241-23605566	Island	BCR;BCR	NM_021574;NM_004327	Body;Body		22:21934854-21935551			TRUE	0.0051254	1.66075	-4.7644	3.04691e-06	0.00305094
	chr7	72745074	-	cg12405639	chr7:72741804-72742710	S_Shelf	FKBP6;FKBP6	NM_001135211;NM_003602	Body;Body	TRUE		7:72744999-72745137	Unclassified_Cell_type_specific		-0.0045279	0.523132	4.7641	3.05114e-06	0.00305094
	chr11	1579331	+	cg06217736	chr11:1577705-1579091	S_Shore	DUSP8;HCCA2	NM_004420;NM_053005	Body;Body		11:1535907-1536096				-0.0046212	3.07357	-4.76349	3.05959e-06	0.0030514
	chr15	93617146	-	cg17400113	chr15:93615622-93617185	Island	RGMA;RGMA;RGMA;RGMA;RGMA;RGMA;RGMA	NM_001166283;NM_001166289;NM_020211;NM_001166283;NM_001166286;NM_001166287;NM_001166288	1stExon;TSS1500;Body;5'UTR;TSS1500;5'UTR;TSS1500		15:91416627-91418161	15:93616879-93617246	Unclassified_Cell_type_specific		-0.0145795	1.27487	-4.76284	3.06875e-06	0.00305227
	chr5	57431186	-	cg11801489		OpenSea				TRUE					0.0085987	2.23361	4.76129	3.09072e-06	0.00305227
	chr7	4804941	+	cg27496570	chr7:4806860-4807086	N_Shore	FOXK1	NM_001037165	3'UTR			7:4804750-4804950	Unclassified_Cell_type_specific		-0.0105719	1.84654	-4.76126	3.09115e-06	0.00305227
	chr17	7122261	-	cg12228229	chr17:7123038-7123718	N_Shore	DLG4;ACADVL;DLG4;ACADVL;DLG4	NM_001365;NM_000018;NM_001128827;NM_001033859;NM_001365	5'UTR;TSS1500;TSS1500;TSS1500;1stExon	TRUE					-0.0154473	1.01749	-4.76117	3.09244e-06	0.00305227
	chr20	1919852	+	cg25458147	chr20:1918077-1918278	S_Shore	SIRPA;SIRPA;SIRPA	NM_080792;NM_001040023;NM_001040022	3'UTR;3'UTR;3'UTR						-0.0091382	1.93756	-4.75863	3.12858e-06	0.00307999
	chr12	47801438	+	cg14833621		OpenSea									0.0195181	0.975718	4.75749	3.14497e-06	0.00308508
	chr16	58074046	+	cg08695452	chr16:58073816-58074029	S_Shore	MMP15	NM_002428	Body						-0.0051967	3.22041	-4.75688	3.15375e-06	0.00308508
	chr3	12949457	+	cg12292584	chr3:12949699-12950025	N_Shore	IQSEC1;IQSEC1	NM_001134382;NM_014869	Body;Body		3:12924433-12924956				-0.0096886	1.65726	-4.75659	3.15798e-06	0.00308508
	chr1	100111387	-	cg27563423		OpenSea	PALMD	NM_017734	TSS200	TRUE					0.0122159	-0.613858	4.75537	3.17563e-06	0.00309189
	chr1	27438378	+	cg15030789		OpenSea	SLC9A1	NM_003047	Body	TRUE				TRUE	-0.0082023	2.32851	-4.75464	3.18627e-06	0.00309189
	chr21	45175448	-	cg16266918	chr21:45177520-45177727	N_Shelf	PDXK	NM_003681	Body		21:43999876-44000417			TRUE	-0.0060215	2.15238	-4.75444	3.18924e-06	0.00309189
	chr16	88054756	+	cg04081145	chr16:88052773-88053340	S_Shore	BANP;BANP	NM_017869;NM_079837	Body;Body			16:88054612-88054806	Unclassified_Cell_type_specific		-0.0084444	2.14221	-4.75281	3.21307e-06	0.00310703
	chr16	89461803	-	cg27660627		OpenSea	ANKRD11	NM_013275	5'UTR	TRUE	16:87989215-87989423			TRUE	0.0184027	-1.51314	4.75226	3.22111e-06	0.00310703
	chr7	194861	-	cg04527761	chr7:195474-195988	N_Shore	FAM20C	NM_020223	Body		7:289831-289947				-0.0014651	1.0252	-4.7489	3.27108e-06	0.00314727
	chr13	46785423	-	cg00678236		OpenSea						13:46785204-46786685	Promoter_Associated		0.0129541	-2.16905	4.74799	3.28469e-06	0.00315242
	chr10	134222445	+	cg15995714	chr10:134218268-134219615	S_Shelf	PWWP2B;PWWP2B	NM_138499;NM_001098637	3'UTR;Body		10:134072408-134072501				-0.0052981	1.82968	-4.74399	3.34537e-06	0.003202
	chr10	92980059	+	cg17001035	chr10:92980347-92980832	N_Shore	PCGF5	NM_032373	TSS1500			10:92979708-92981126	Promoter_Associated		0.0099251	-1.8495	4.74329	3.3561e-06	0.003202
	chr2	234883171	+	cg10819050		OpenSea	TRPM8	NM_024080	Body	TRUE				TRUE	-0.0101095	1.69126	-4.74294	3.36149e-06	0.003202
	chr19	18761564	-	cg18404706	chr19:18761272-18761669	Island	KLHL26	NM_018316	Body	TRUE	19:18621076-18622690			TRUE	-0.0037576	2.11625	-4.74002	3.40665e-06	0.00323694
	chr4	1007657	+	cg04145890	chr4:1005930-1006282	S_Shore	FGFRL1;FGFRL1;FGFRL1	NM_001004358;NM_001004356;NM_021923	Body;Body;Body		4:997604-997673				-0.011636	1.72145	-4.73915	3.42015e-06	0.0032376
	chr9	34521807	+	cg01389032	chr9:34522724-34523357	N_Shore	ENHO	NM_198573	5'UTR						-0.0031843	2.34856	-4.73886	3.42474e-06	0.0032376
	chr16	67686832	+	cg09482050	chr16:67686860-67687674	N_Shore	RLTPR	NM_001013838	Body		16:66244165-66245361				0.0250784	-0.688929	4.73834	3.43277e-06	0.0032376
	chr8	19719149	+	cg08842584		OpenSea				TRUE					0.0104688	2.89913	4.73626	3.46564e-06	0.00326055
	chr16	29912460	+	cg20401945	chr16:29912896-29913203	N_Shore	ASPHD1	NM_181718	1stExon						0.0137537	-0.369524	4.73494	3.48644e-06	0.00327206
	chr3	11494984	+	cg25214561		OpenSea	ATG7;ATG7;ATG7	NM_001136031;NM_001144912;NM_006395	Body;Body;Body	TRUE					0.0127815	-0.562056	4.7328	3.52065e-06	0.00329607
	chr5	151066730	+	cg22116670		OpenSea	SPARC	NM_003118	TSS1500					TRUE	0.010601	-0.449776	4.73211	3.53179e-06	0.00329842
	chr2	27529981	+	cg01985390	chr2:27529083-27531465	Island	TRIM54;TRIM54	NM_032546;NM_187841	3'UTR;3'UTR	TRUE	2:27382599-27384952	2:27529290-27530288	Unclassified_Cell_type_specific		-0.0136527	0.335595	-4.73059	3.55639e-06	0.00330051
	chr5	149996740	-	cg08413646		OpenSea	SYNPO;SYNPO	NM_001166208;NM_001166209	5'UTR;TSS1500	TRUE					0.0160684	2.67035	4.73038	3.55978e-06	0.00330051
	chr11	102123441	-	cg03879971		OpenSea				TRUE					0.0061243	1.33908	4.73008	3.56474e-06	0.00330051
	chr17	40699809	+	cg22300619	chr17:40700164-40700859	N_Shore					17:37952842-37954336			TRUE	-0.0068238	2.58928	-4.72984	3.5686e-06	0.00330051
	chr16	85585356	-	cg07298547	chr16:85586938-85590618	N_Shore						16:85584779-85585507	Unclassified_Cell_type_specific		-0.0132678	1.83178	-4.72863	3.58837e-06	0.00331079
	chr15	40530997	-	cg01965476	chr15:40531244-40531589	N_Shore	PAK6;PAK6;PAK6	NM_001128628;NM_001128629;NM_020168	5'UTR;5'UTR;TSS1500	TRUE					0.0187511	-0.177443	4.72659	3.62191e-06	0.00333368
	chr10	134222507	-	cg07733247	chr10:134218268-134219615	S_Shelf	PWWP2B;PWWP2B	NM_138499;NM_001098637	3'UTR;Body		10:134072408-134072501				-0.0087893	2.13282	-4.72593	3.63278e-06	0.00333565
	chr7	77562848	+	cg02960777		OpenSea	PHTF2;PHTF2;PHTF2	NM_001127358;NM_001127357;NM_020432	Body;Body;Body	TRUE					0.0227778	0.97336	4.72327	3.67701e-06	0.00336816
	chr7	18127503	-	cg09494378	chr7:18125914-18127009	S_Shore									0.0167376	-0.0427253	4.71986	3.73453e-06	0.00341266
	chr11	1585852	+	cg26902557		OpenSea	DUSP8;HCCA2	NM_004420;NM_053005	Body;Body	TRUE		11:1585767-1586215	Unclassified_Cell_type_specific	TRUE	0.008458	-0.309604	4.71902	3.74882e-06	0.00341755
	chr1	43296491	-	cg25285237		OpenSea	ERMAP;ERMAP	NM_001017922;NM_018538	Body;Body		1:43069030-43069153				0.0050563	2.87487	4.71743	3.77617e-06	0.00343036
	chr7	1979360	-	cg21728101	chr7:1977286-1977912	S_Shore	MAD1L1;MAD1L1;MAD1L1	NM_003550;NM_001013837;NM_001013836	Body;Body;Body			7:1979260-1979405	Promoter_Associated	TRUE	-0.0073071	1.74626	-4.71716	3.78083e-06	0.00343036
	chr10	128810904	+	cg17389077		OpenSea	DOCK1	NM_001380	Body	TRUE				TRUE	-0.0077667	1.95366	-4.716	3.80081e-06	0.00344031
	chr1	8570225	+	cg14286456		OpenSea	RERE;RERE	NM_012102;NM_001042681	Body;Body	TRUE		1:8570020-8570858	Unclassified_Cell_type_specific	TRUE	0.0125778	-0.51926	4.71242	3.86313e-06	0.00348674
	chr8	22249664	+	cg27458152		OpenSea	SLC39A14;SLC39A14;SLC39A14;SLC39A14	NM_001128431;NM_001135153;NM_015359;NM_001135154	5'UTR;5'UTR;5'UTR;5'UTR	TRUE					-0.005282	2.12399	-4.71175	3.87493e-06	0.00348674
	chr1	47066498	+	cg23277659	chr1:47069615-47070179	N_Shelf	MKNK1;MKNK1;MKNK1;MKNK1;MKNK1	NR_024174;NR_024176;NM_001135553;NM_003684;NM_198973	Body;Body;5'UTR;5'UTR;5'UTR						0.0224103	2.3852	4.71056	3.89602e-06	0.00348674
	chr10	71336241	+	cg12332776	chr10:71337585-71338675	N_Shore									0.0062856	-1.46934	4.7099	3.90765e-06	0.00348674
	chr4	7046094	+	cg09424308	chr4:7043808-7045732	S_Shore	CCDC96;TADA2B	NM_153376;NM_152293	TSS1500;Body			4:7045376-7046277	Promoter_Associated		0.0132577	-2.14299	4.70964	3.91235e-06	0.00348674
	chr1	180168167	-	cg17603733		OpenSea	FLJ23867	NR_026900	Body	TRUE					-0.0038748	3.13215	-4.70943	3.91602e-06	0.00348674
	chr6	106041074	+	cg23316191		OpenSea				TRUE					0.014069	1.91136	4.70896	3.92437e-06	0.00348674
	chr10	131479405	-	cg06920888		OpenSea	MGMT	NM_002412	Body		10:131369334-131369434				-0.0056368	3.44925	-4.70892	3.92513e-06	0.00348674
	chr11	20046011	+	cg12859429		OpenSea	NAV2;NAV2;NAV2;NAV2	NM_182964;NM_001111018;NM_145117;NM_001111019	Body;Body;Body;Body	TRUE					-0.0096309	1.18155	-4.70793	3.94281e-06	0.00349432
	chr4	146743669	+	cg22850925		OpenSea	ZNF827	NM_178835	Body	TRUE					-0.0064951	2.88323	-4.70659	3.96685e-06	0.00350748
	chr8	1955196	+	cg17826006	chr8:1956926-1957177	N_Shore					8:1942524-1942622				-0.0091035	1.99449	-4.70485	3.99826e-06	0.00352709
	chr11	2482594	-	cg25266888		OpenSea	KCNQ1;KCNQ1	NM_000218;NM_181798	Body;TSS200						0.0175714	1.97655	4.70385	4.01655e-06	0.00353506
	chr1	160983767	+	cg25720793		OpenSea	F11R	NM_016946	Body	TRUE		1:160983152-160983947	Unclassified	TRUE	-0.0050831	0.412233	4.70331	4.02641e-06	0.0035356
	chr11	78974086	+	cg11076902		OpenSea	ODZ4	NM_001098816	5'UTR	TRUE					-0.0059242	2.8623	-4.70143	4.06089e-06	0.0035577
	chr1	18518226	-	cg01448470		OpenSea	IGSF21	NM_032880	Body	TRUE					0.0145504	-1.13958	4.69909	4.10416e-06	0.00358737
	chr5	82262468	+	cg12826247		OpenSea				TRUE					-0.0011468	0.507734	4.69693	4.14475e-06	0.00361458
	chr2	201262081	-	cg18189288		OpenSea	SPATS2L;SPATS2L;SPATS2L;SPATS2L	NM_001100422;NM_015535;NM_001100424;NM_001100423	Body;Body;Body;Body	TRUE					0.021815	0.697717	4.69607	4.16084e-06	0.00362035
	chr1	17951184	+	cg04894027	chr1:17949452-17949670	S_Shore	ARHGEF10L;ARHGEF10L	NM_001011722;NM_018125	Body;Body	TRUE				TRUE	-0.0097957	2.13071	-4.69525	4.17628e-06	0.00362553
	chr6	90085550	-	cg26684776		OpenSea	RRAGD	NM_021244	Body	TRUE		6:90085213-90085638	Unclassified		0.0093723	0.655414	4.69395	4.20111e-06	0.00363881
	chr10	3821491	-	cg06724409	chr10:3823789-3824017	N_Shelf	KLF6;KLF6;KLF6;KLF6	NR_027653;NM_001160125;NM_001160124;NM_001300	Body;3'UTR;3'UTR;3'UTR						0.0076194	1.44939	-4.69208	4.23682e-06	0.00366
	chr2	219252551	-	cg14645545	chr2:219252421-219252631	Island	SLC11A1	NM_000578	Body	TRUE	2:218960666-218960845			TRUE	0.0153081	-1.90116	4.69167	4.24474e-06	0.00366
	chr17	19998939	+	cg25054705		OpenSea	CYTSB;CYTSB	NM_152904;NM_001033553	5'UTR;5'UTR			17:19998309-19999279	Unclassified_Cell_type_specific		0.0083273	-0.385321	4.6871	4.33347e-06	0.00372809
	chr12	102874972	-	cg08806558		OpenSea	IGF1;IGF1;IGF1	NM_001111283;NM_001111285;NM_000618	TSS1500;TSS1500;TSS1500						0.0196508	1.65654	4.68591	4.35686e-06	0.00373667
	chr5	139060476	+	cg01763754	chr5:139060555-139060934	N_Shore	CXXC5	NM_016463	Body		5:139040460-139041118	5:139060457-139060509	Unclassified_Cell_type_specific		-0.009381	1.66279	-4.6856	4.363e-06	0.00373667
	chr16	69136656	+	cg02645287	chr16:69139628-69141900	N_Shelf								TRUE	-0.0070199	2.57529	-4.68477	4.37931e-06	0.00373722
	chr12	111473809	+	cg12744722	chr12:111474953-111475242	N_Shore	CUX2	NM_015267	Body		12:109957868-109958262				0.0032566	-2.06589	4.68458	4.38322e-06	0.00373722
	chr1	3051529	-	cg12641165		OpenSea	PRDM16;PRDM16	NM_022114;NM_199454	Body;Body		1:3041232-3041798				-0.0032036	2.72613	-4.68319	4.41077e-06	0.00374086
	chr15	68844912	-	cg02454476		OpenSea				TRUE					0.0165202	-0.45406	4.68301	4.41436e-06	0.00374086
	chr11	112045641	+	cg01015175		OpenSea	BCO2;BCO2	NM_031938;NM_001037290	TSS1500;TSS1500	TRUE		11:112044862-112046375	Unclassified		0.0042812	0.0610117	4.68289	4.41686e-06	0.00374086
	chr1	161169007	+	cg14382215	chr1:161171809-161172256	N_Shelf	NDUFS2;ADAMTS4	NM_004550;NM_005099	TSS200;TSS200					TRUE	0.0092826	-0.454851	4.68144	4.44591e-06	0.00375049
	chr17	80195180	+	cg07012687	chr17:80195043-80195866	Island	SLC16A3;SLC16A3;SLC16A3	NM_004207;NM_001042423;NM_001042422	Body;Body;Body	TRUE	17:77788333-77789155	17:80193914-80195458	Promoter_Associated		0.0042683	2.8205	4.68097	4.45538e-06	0.00375049
	chr17	75463860	-	cg05104283		OpenSea	SEPT9;SEPT9;SEPT9;SEPT9;SEPT9;SEPT9	NM_001113492;NM_001113496;NM_001113493;NM_001113491;NM_006640;NM_001113494	Body;5'UTR;Body;Body;Body;Body	TRUE	17:72975378-72975628				-0.0043167	2.48494	-4.68085	4.45769e-06	0.00375049
	chr2	191300784	+	cg15998761		OpenSea	MFSD6	NM_017694	Body						0.0200906	2.3305	4.67972	4.48064e-06	0.00376151
	chr17	4763240	-	cg25588480		OpenSea	MINK1;MINK1;MINK1;MINK1	NM_015716;NM_153827;NM_001024937;NM_170663	Body;Body;Body;Body	TRUE	17:4709415-4709580				-0.004464	2.14528	-4.67785	4.51858e-06	0.00377888
	chr7	36231629	-	cg12522599		OpenSea	EEPD1	NM_030636	Body	TRUE					0.0126226	2.44156	4.67773	4.52112e-06	0.00377888
	chr4	154389285	+	cg13432241	chr4:154386834-154388183	S_Shore	KIAA0922;KIAA0922	NM_015196;NM_001131007	Body;Body			4:154389105-154389452	Promoter_Associated		0.0150269	0.821635	4.67716	4.5327e-06	0.00378029
	chr2	48604775	-	cg20921751		OpenSea	FOXN2	NM_002158	3'UTR						0.0147092	2.06405	4.67552	4.56647e-06	0.00380016
	chr19	44115063	-	cg20676580		OpenSea	SRRM5;ZNF428	NM_001145641;NM_182498	TSS1500;Body						-0.0029887	1.08542	-4.67396	4.59869e-06	0.00381865
	chr3	126937396	+	cg23449544		OpenSea									0.0194401	0.819831	4.67347	4.60894e-06	0.00381886
	chr1	111416181	+	cg22325572		OpenSea	CD53;CD53	NM_001040033;NM_000560	5'UTR;5'UTR						0.0074746	0.766581	4.67138	4.65265e-06	0.00382642
	chr2	88862221	+	cg25944168		OpenSea	EIF2AK3	NM_004836	Body	TRUE					0.0033103	1.60963	4.67136	4.65317e-06	0.00382642
	chr1	11346697	+	cg15592816		OpenSea	UBIAD1	NM_013319	3'UTR	TRUE		1:11345688-11347037	Promoter_Associated		-0.0126469	1.74311	-4.67104	4.65983e-06	0.00382642
	chr6	130182053	-	cg06646780		OpenSea	C6orf191	NM_001010876	Body	TRUE					0.0088392	1.3456	4.67086	4.66353e-06	0.00382642
	chr2	44313980	-	cg01101677	chr2:44314288-44314564	N_Shore					2:44167424-44168062	2:44313758-44315307	Unclassified		-0.0098182	1.30024	-4.67065	4.66815e-06	0.00382642
	chr10	80502431	-	cg15009331		OpenSea				TRUE					-0.0042655	3.57752	-4.66995	4.68274e-06	0.00383016
	chr1	205780033	-	cg00762738	chr1:205781870-205783010	N_Shore	SLC41A1	NM_173854	5'UTR			1:205779063-205780212	Unclassified		-0.012627	1.52072	-4.66628	4.76111e-06	0.00388594
	chr5	172030484	-	cg16186131		OpenSea				TRUE	5:171963052-171963228				0.0072585	-0.00609141	4.65895	4.921e-06	0.00400788
	chr3	47952841	-	cg22700215		OpenSea	MAP4;MAP4;MAP4;MAP4	NM_001134364;NM_030884;NM_002375;NM_001134365	Body;TSS1500;Body;TSS1500	TRUE					0.0243662	1.31776	4.6564	4.97785e-06	0.00404555
	chr17	77031156	+	cg07706387		OpenSea	C1QTNF1;C1QTNF1;C1QTNF1	NM_198594;NM_030968;NM_198593	5'UTR;5'UTR;5'UTR	TRUE		17:77031145-77031248	Unclassified_Cell_type_specific		-0.0066998	2.24554	-4.65275	5.06034e-06	0.00409632
	chr3	196388567	-	cg15715933	chr3:196386796-196387506	S_Shore	LRRC33	NM_198565	Body		3:197872964-197873024				-0.0102663	1.54617	-4.65247	5.06674e-06	0.00409632
	chr7	22274261	+	cg16911214		OpenSea	RAPGEF5	NM_012294	Body	TRUE					0.0138098	0.978862	4.65186	5.08077e-06	0.00409632
	chr6	51359431	-	cg10219995		OpenSea				TRUE					0.003712	2.78093	4.65175	5.08322e-06	0.00409632
	chr7	137352173	+	cg00763743		OpenSea	DGKI	NM_004717	Body	TRUE					-0.0058557	3.47809	-4.64921	5.14162e-06	0.00413467
	chr14	77467225	+	cg09918077		OpenSea					14:76536767-76537145				0.0142123	-1.07122	4.64785	5.17315e-06	0.00415007
	chr12	54779077	-	cg09676376		OpenSea	ZNF385A;ZNF385A;ZNF385A	NM_001130968;NM_001130967;NM_015481	Body;Body;TSS1500	TRUE					-0.0037416	1.74385	-4.64745	5.18251e-06	0.00415007
	chr17	78857011	-	cg05887890	chr17:78857630-78857866	N_Shore	RPTOR;RPTOR	NM_001163034;NM_020761	Body;Body		17:76471249-76471614				-0.0061684	2.02481	-4.64657	5.20317e-06	0.0041579
	chr9	136837406	+	cg21245207	chr9:136834189-136834392	S_Shelf	VAV2;VAV2	NM_001134398;NM_003371	Body;Body		9:135827227-135827361			TRUE	-0.0052912	2.89984	-4.64267	5.29518e-06	0.00421384
	chr15	66274894	-	cg19648612	chr15:66274583-66274838	S_Shore	MEGF11	NM_032445	Body	TRUE		15:66274083-66275042	Unclassified	TRUE	0.0036026	-1.50643	4.64266	5.29524e-06	0.00421384
	chr13	101630201	-	cg06082318		OpenSea									0.0278735	1.86354	4.64127	5.32851e-06	0.0042315
	chr14	103486904	+	cg02938407		OpenSea	CDC42BPB	NM_006035	Body	TRUE	14:102556536-102556828				-0.0060983	3.08097	-4.63806	5.40601e-06	0.00427781
	chr5	149935377	+	cg15337815		OpenSea	NDST1	NM_001543	3'UTR			5:149935249-149935583	Unclassified_Cell_type_specific		-0.0108984	1.95952	-4.63764	5.41602e-06	0.00427781
	chr9	139466195	-	cg14031679		OpenSea				TRUE		9:139466189-139466301	Unclassified_Cell_type_specific		-0.0042545	1.66308	-4.63746	5.42042e-06	0.00427781
	chr16	2769484	-	cg06377256	chr16:2770137-2770500	N_Shore	PRSS27	NM_031948	Body			16:2769453-2769512	Unclassified_Cell_type_specific		-0.0047859	1.72967	-4.63623	5.45052e-06	0.00428283
	chr2	63272232	+	cg03955927	chr2:63272127-63272409	Island	LOC100132215;EHBP1;EHBP1;EHBP1;EHBP1	NR_027069;NM_001142616;NM_001142615;NM_001142614;NM_015252	Body;Body;Body;Body;Body	TRUE	2:63125662-63125913				-0.0104995	1.91078	-4.63615	5.4525e-06	0.00428283
	chr1	144008937	+	cg15554023		OpenSea				TRUE		1:144008799-144009158	Unclassified		-0.0025562	0.0186081	4.6356	5.46596e-06	0.00428283
	chr7	91522266	-	cg14412111		OpenSea				TRUE					0.0012198	0.190807	4.63518	5.47624e-06	0.00428283
	chr19	18872019	+	cg02961385	chr19:18873019-18873349	N_Shore	CRTC1;CRTC1	NM_015321;NM_001098482	Body;Body						-0.0075034	2.35913	-4.63491	5.48284e-06	0.00428283
	chr5	17238232	-	cg27024161		OpenSea	BASP1	NM_006317	5'UTR	TRUE					0.0248278	0.568354	4.63388	5.50826e-06	0.00428815
	chr7	1081709	-	cg02869364	chr7:1080835-1081069	S_Shore	C7orf50;C7orf50;C7orf50	NM_001134395;NM_032350;NM_001134396	Body;Body;Body		7:1047838-1048273				-0.0096986	1.65039	-4.63373	5.5121e-06	0.00428815
	chr1	228616998	+	cg20328167	chr1:228612580-228613103	S_Shelf									-0.0085442	2.95698	-4.6302	5.6001e-06	0.00434775
	chr5	149570189	-	cg21212995	chr5:149569592-149569945	S_Shore	SLC6A7	NM_014228	Body	TRUE					0.0090396	-1.14895	4.62969	5.61293e-06	0.00434887
	chr5	137222136	+	cg02277868	chr5:137224986-137225477	N_Shelf	MYOT;MYOT	NM_001135940;NM_006790	Body;Body						0.007749	1.71559	4.62798	5.65608e-06	0.00437343
	chr5	81048495	+	cg05714396	chr5:81045904-81047849	S_Shore	SSBP2	NM_012446	TSS1500						0.008623	3.13946	4.62574	5.71318e-06	0.00440818
	chr3	168986579	-	cg25208291		OpenSea	MECOM	NM_004991	Body	TRUE					-0.0096732	2.52431	-4.62531	5.72409e-06	0.00440818
	chr6	30687373	-	cg15878619	chr6:30687941-30688213	N_Shore	TUBB	NM_178014	TSS1500						0.0106695	-1.16023	4.62464	5.74125e-06	0.00441249
	chr6	31740970	+	cg19220566		OpenSea	C6orf27	NM_025258	Body			6:31740179-31741223	Unclassified	TRUE	-0.0085883	1.80281	-4.62368	5.76613e-06	0.00441531
	chr15	69791774	+	cg06924081		OpenSea				TRUE					-0.0044226	2.3118	-4.62348	5.77115e-06	0.00441531
	chr17	42639118	+	cg00142155	chr17:42634829-42636851	S_Shelf				TRUE		17:42639099-42639125	Unclassified_Cell_type_specific		0.0139585	1.10051	4.62316	5.7796e-06	0.00441531
	chr16	70471055	-	cg01389386	chr16:70472588-70473649	N_Shore	ST3GAL2	NM_006927	5'UTR			16:70470960-70471206	Unclassified	TRUE	0.0017851	0.957723	-4.62224	5.80331e-06	0.00441604
	chr14	68943486	-	cg08297686		OpenSea	RAD51L1;RAD51L1;RAD51L1	NM_133509;NM_002877;NM_133510	Body;Body;Body	TRUE					-0.0080992	1.42379	-4.62223	5.80367e-06	0.00441604
	chr2	196451226	+	cg18112235		OpenSea				TRUE		2:196451154-196451269	Unclassified_Cell_type_specific		0.0161846	1.15815	4.62031	5.8538e-06	0.00444533
	chr1	178908942	+	cg26784929		OpenSea				TRUE					0.0154574	0.710912	4.61941	5.87751e-06	0.00444672
	chr15	101922827	-	cg01889899		OpenSea	PCSK6;PCSK6;PCSK6;PCSK6;PCSK6;PCSK6;PCSK6	NM_138324;NM_002570;NM_138323;NM_138325;NM_138320;NM_138319;NM_138321	Body;Body;Body;Body;Body;Body;Body	TRUE					-0.0086833	1.9693	-4.61907	5.88631e-06	0.00444672
	chr11	67780637	+	cg20157095		OpenSea	ALDH3B1;ALDH3B1;ALDH3B1	NM_001030010;NM_000694;NM_001161473	5'UTR;5'UTR;5'UTR	TRUE				TRUE	-0.0070138	2.51301	-4.61891	5.89056e-06	0.00444672
	chr3	129306552	-	cg21885638		OpenSea	PLXND1	NM_015103	Body	TRUE				TRUE	0.0027393	2.12636	-4.6183	5.90673e-06	0.00445014
	chr4	47033126	-	cg00202441	chr4:47034427-47034940	N_Shore	GABRB1	NM_000812	TSS200						0.0129268	-2.21205	4.61703	5.94044e-06	0.00446672
	chr11	66647170	+	cg04917258		OpenSea	PC;PC;PC	NM_000920;NM_022172;NM_001040716	5'UTR;5'UTR;5'UTR	TRUE					-0.0036146	1.70915	-4.61545	5.98239e-06	0.00448943
	chr7	18127468	+	cg06977285	chr7:18125914-18127009	S_Shore					7:18093925-18094014				0.0110416	-0.342223	4.61473	6.00186e-06	0.00449521
	chr20	1974738	+	cg10058920		OpenSea	PDYN	NM_024411	TSS200						0.0011368	0.108889	4.6115	6.08903e-06	0.00454525
	chr1	20397074	+	cg24335149		OpenSea	PLA2G5	NM_000929	5'UTR						-0.0017996	1.52035	-4.61138	6.09248e-06	0.00454525
	chr6	32015215	-	cg12286154		OpenSea	TNXB;TNXB	NM_019105;NM_032470	Body;TSS1500	TRUE		6:32015114-32017008	Unclassified		-0.0094891	2.24332	-4.60972	6.13762e-06	0.00455704
	chr22	32022314	-	cg26816421	chr22:32026297-32026874	N_Shelf	PISD	NM_014338	5'UTR			22:32021979-32022382	Unclassified_Cell_type_specific	TRUE	0.0119629	-0.418316	4.60955	6.14248e-06	0.00455704
	chr17	36572011	-	cg13057055	chr17:36575499-36575782	N_Shelf				TRUE					0.009991	-0.450205	4.60949	6.14407e-06	0.00455704
	chr3	50202831	+	cg25336900		OpenSea	SEMA3F	NM_004186	Body	TRUE				TRUE	0.0013082	0.39321	-4.60822	6.1791e-06	0.0045702
	chr6	11778902	-	cg14178895		OpenSea	C6orf105;C6orf105	NM_032744;NM_001143948	1stExon;1stExon	TRUE					0.0228466	1.67661	4.60762	6.19557e-06	0.0045702
	chr13	114888999	-	cg04206572		OpenSea	RASA3	NM_007368	Body		13:113907072-113907407	13:114888947-114889319	Unclassified_Cell_type_specific		-0.0061569	1.57317	-4.60725	6.20594e-06	0.0045702
	chr1	245530297	-	cg19855153		OpenSea	KIF26B	NM_018012	Body		1:243596813-243596944				-0.0056244	3.19614	-4.60692	6.21495e-06	0.0045702
	chr11	45942027	+	cg16335858	chr11:45943513-45944852	N_Shore	GYLTL1B	NM_152312	TSS1500						-0.0083305	2.01599	-4.60649	6.22691e-06	0.0045702
	chr1	212662017	-	cg06093152		OpenSea				TRUE					-0.0474055	0.409518	-4.60625	6.2336e-06	0.0045702
	chr8	121457617	-	cg08714886	chr8:121457353-121457657	Island	MTBP;MRPL13;MRPL13	NM_022045;NM_014078;NM_014078	TSS200;1stExon;5'UTR		8:121526798-121527016	8:121456992-121457889	Promoter_Associated	TRUE	0.0181643	-2.5546	4.6053	6.26002e-06	0.00458077
	chr10	123493091	-	cg25724837		OpenSea				TRUE					-0.0078187	2.34757	-4.6044	6.28534e-06	0.00458323
	chr1	6521138	-	cg11404945	chr1:6520584-6521955	Island					1:6443110-6443786	1:6519580-6521231	Promoter_Associated_Cell_type_specific		-0.0098135	2.26551	-4.60433	6.28738e-06	0.00458323
	chr21	47269822	+	cg00681483		OpenSea	PCBP3;PCBP3	NM_001130141;NM_020528	TSS200;TSS200						-0.0040308	3.27626	-4.60253	6.33796e-06	0.00461131
	chr2	23777302	+	cg14397893		OpenSea	KLHL29	NM_052920	5'UTR		2:23630741-23630878				-0.0060783	1.52505	-4.60172	6.36095e-06	0.00461572
	chr17	40687935	-	cg07554030	chr17:40688033-40688745	N_Shore	NAGLU	NM_000263	TSS200			17:40687700-40689624	Promoter_Associated		-0.0243205	-2.13851	-4.60147	6.36819e-06	0.00461572
	chr12	56098977	+	cg02395102	chr12:56101212-56101600	N_Shelf	ITGA7;ITGA7;ITGA7	NM_001144996;NM_001144997;NM_002206	Body;Body;Body						-0.0137636	1.21928	-4.59982	6.41527e-06	0.00463416
	chr12	1726076	+	cg07896667		OpenSea	WNT5B	NM_030775	TSS200						0.0079729	2.7717	4.59972	6.4179e-06	0.00463416
	chr17	998711	-	cg02135245		OpenSea	ABR;ABR;ABR	NM_021962;NM_001092;NM_001159746	Body;Body;Body		17:945090-945547				-0.0043117	1.53737	-4.59924	6.4319e-06	0.00463498
	chr21	44108498	+	cg18220632	chr21:44106168-44106546	S_Shore	PDE9A;PDE9A;PDE9A;PDE9A;PDE9A;PDE9A;PDE9A;PDE9A;PDE9A;PDE9A;PDE9A;PDE9A;PDE9A;PDE9A;PDE9A;PDE9A;PDE9A;PDE9A;PDE9A;PDE9A	NM_001001582;NM_001001568;NM_001001573;NM_001001567;NM_001001578;NM_002606;NM_001001580;NM_001001579;NM_001001581;NM_001001571;NM_001001584;NM_001001576;NM_001001585;NM_001001574;NM_001001572;NM_001001569;NM_001001570;NM_001001577;NM_001001583;NM_001001575	Body;Body;5'UTR;Body;Body;Body;5'UTR;5'UTR;Body;Body;5'UTR;5'UTR;5'UTR;Body;5'UTR;Body;Body;Body;Body;Body			21:44108436-44108539	Unclassified_Cell_type_specific		-0.0051039	2.41773	-4.59884	6.4433e-06	0.00463498
	chr5	6754116	+	cg00607154	chr5:6755104-6755387	N_Shore	POLS	NM_006999	Body						-0.0081802	1.66864	-4.59807	6.46539e-06	0.00464212
	chr11	83502232	+	cg04223179		OpenSea	DLG2;DLG2;DLG2	NM_001142699;NM_001364;NM_001142700	Body;Body;Body		11:83179721-83179990				-0.0050048	3.19488	-4.59698	6.49682e-06	0.00465166
	chr1	19614429	+	cg07037032	chr1:19614998-19615660	N_Shore	AKR7A3	NM_012067	Body					TRUE	-0.0063232	2.25012	-4.59644	6.51251e-06	0.00465166
	chr21	46948365	-	cg17803589	chr21:46950586-46952286	N_Shelf	SLC19A1	NM_194255	Body						-0.0048857	2.37409	-4.59635	6.51521e-06	0.00465166
	chr6	111888620	-	cg03270395		OpenSea	TRAF3IP2;TRAF3IP2;TRAF3IP2;TRAF3IP2;TRAF3IP2	NR_028338;NM_001164281;NM_001164282;NM_001164283;NM_147686	Body;Body;Body;TSS200;Body						0.0116615	-1.7846	4.59459	6.56666e-06	0.00467965
	chr4	2249061	-	cg06611316		OpenSea					4:2218774-2218944				-0.0045554	3.34853	-4.59332	6.60387e-06	0.00469741
	chr6	31730910	-	cg02788189		OpenSea	C6orf26	NM_001039651	1stExon						-0.0047343	2.33261	-4.59236	6.63226e-06	0.00470883
	chr2	224564400	+	cg09410512		OpenSea				TRUE				TRUE	0.0270351	0.87123	4.5908	6.67825e-06	0.00473268
	chr22	47510037	+	cg02478836	chr22:47513202-47513585	N_Shelf	TBC1D22A	NM_014346	Body						-0.0039809	1.39607	-4.5897	6.71111e-06	0.00474716
	chr3	52087583	-	cg05504759	chr3:52089652-52090845	N_Shelf	DUSP7	NM_001947	Body	TRUE		3:52086393-52087981	Promoter_Associated	TRUE	0.0115702	-1.21675	4.58754	6.77591e-06	0.00478125
	chr8	11302197	+	cg26681367		OpenSea	FAM167A	NM_053279	5'UTR		8:11339352-11339759				-0.0047579	1.78503	-4.58727	6.78433e-06	0.00478125
	chr1	8384227	+	cg02989448	chr1:8384387-8384719	N_Shore	SLC45A1	NM_001080397	TSS200						-0.0060373	2.76255	-4.58498	6.85374e-06	0.00481424
	chr15	70212168	-	cg26746133		OpenSea				TRUE					-0.0051593	1.97209	-4.58489	6.85634e-06	0.00481424
	chr9	139009275	+	cg06588876	chr9:139009862-139011272	N_Shore	C9orf69	NM_152833	5'UTR						-0.0118867	1.80037	-4.5839	6.88667e-06	0.00482666
	chr17	26221089	-	cg02502358	chr17:26219938-26220475	S_Shore	C17orf108	NM_001076680	TSS1500	TRUE		17:26219650-26221269	Promoter_Associated		0.0024731	-0.749615	4.58317	6.909e-06	0.00483028
	chr2	40514511	+	cg25073563		OpenSea	SLC8A1;SLC8A1;SLC8A1;SLC8A1	NM_001112801;NM_001112802;NM_021097;NM_001112800	Body;Body;Body;Body	TRUE					0.0156649	0.652782	4.58291	6.91713e-06	0.00483028
	chr11	2800047	+	cg05438727		OpenSea	KCNQ1;KCNQ1	NM_000218;NM_181798	Body;Body	TRUE				TRUE	0.0154645	-1.68448	4.58234	6.93455e-06	0.00483361
	chr1	25254746	-	cg10951873	chr1:25255527-25259005	N_Shore	RUNX3;RUNX3	NM_001031680;NM_004350	Body;Body			1:25254691-25254754	Promoter_Associated		0.0084408	-2.30553	4.5814	6.96358e-06	0.00484501
	chr11	132830277	-	cg16152871		OpenSea	OPCML	NM_001012393	Body		11:132335390-132335555				0.0185564	-0.50723	4.57975	7.01499e-06	0.0048719
	chr1	1536101	-	cg09172260	chr1:1534331-1536136	Island					1:1523892-1525999				0.0158431	-0.166746	4.57631	7.12297e-06	0.00493791
	chr17	60953970	-	cg19754282		OpenSea				TRUE					0.0236734	1.5889	4.57463	7.17648e-06	0.0049653
	chr4	114882334	+	cg15922611		OpenSea	ARSJ	NM_024590	Body	TRUE					0.0193385	1.35824	4.57408	7.19409e-06	0.0049653
	chr4	124323362	+	cg21353144	chr4:124318307-124319998	S_Shelf	SPRY1;SPRY1	NM_199327;NM_005841	Body;Body						-0.006066	1.89706	-4.57385	7.20147e-06	0.0049653
	chr10	112256825	-	cg06110816	chr10:112257163-112258684	N_Shore	DUSP5	NM_004419	TSS1500						0.0109906	-1.03997	4.57338	7.21638e-06	0.00496661
	chr7	157958748	+	cg09742643	chr7:157956911-157957273	S_Shore	PTPRN2;PTPRN2;PTPRN2	NM_002847;NM_130842;NM_130843	Body;Body;Body		7:157651255-157651589				-0.0065575	3.44701	-4.57294	7.23058e-06	0.00496743
	chr19	54415702	+	cg03273715	chr19:54411376-54411968	S_Shelf	CACNG7	NM_031896	TSS1500						-0.0045147	1.82943	-4.57095	7.29467e-06	0.00498567
	chr17	75880308	+	cg05264101	chr17:75883803-75884328	N_Shelf	FLJ45079	NR_028337	TSS200			17:75880203-75880350	Unclassified		0.0138824	-0.809732	4.57075	7.30114e-06	0.00498567
	chr7	1428859	+	cg05132262		OpenSea					7:1395322-1395463				-0.013934	0.934902	-4.57013	7.32126e-06	0.00498567
	chr1	7531719	+	cg02275084		OpenSea	CAMTA1	NM_015215	Body	TRUE				TRUE	-0.0023415	2.08336	-4.56987	7.32982e-06	0.00498567
	chr2	54882801	-	cg02158822		OpenSea	SPTBN1;SPTBN1	NM_178313;NM_003128	Body;Body	TRUE					-0.0042839	2.64039	-4.56959	7.33883e-06	0.00498567
	chr10	73479514	+	cg08734090		OpenSea	C10orf105;C10orf105;C10orf105;CDH23	NM_001164375;NM_001168390;NM_001164375;NM_022124	1stExon;5'UTR;5'UTR;Body	TRUE					-0.0053667	2.02292	-4.56931	7.3481e-06	0.00498567
	chr19	5148023	+	cg25401482	chr19:5147854-5148176	Island	KDM4B	NM_015015	Body		19:5098837-5099176	19:5147811-5148034	Unclassified_Cell_type_specific	TRUE	-0.0075162	1.02742	-4.56921	7.35139e-06	0.00498567
	chr12	52404422	-	cg10369363	chr12:52408381-52408675	N_Shelf	GRASP	NM_181711	Body	TRUE		12:52403987-52404836	Unclassified_Cell_type_specific	TRUE	0.0089421	0.0344186	4.5689	7.36154e-06	0.00498567
	chr4	16639181	-	cg27450010		OpenSea	LDB2;LDB2	NM_001290;NM_001130834	Body;Body	TRUE					0.0093436	0.382766	4.5671	7.42056e-06	0.00501675
	chr3	16245632	-	cg10734044		OpenSea	GALNTL2	NM_054110	Body	TRUE					0.0161713	0.511417	4.56603	7.45563e-06	0.00503155
	chr5	1033593	+	cg26489368		OpenSea	NKD2	NM_033120	Body		5:1086516-1086748				-0.0055223	2.20721	-4.56483	7.49571e-06	0.00504968
	chr21	34481860	-	cg13015908		OpenSea					21:33403730-33404465				0.0058671	-1.34023	4.56328	7.54714e-06	0.00507537
	chr15	71479333	+	cg03454017		OpenSea	THSD4	NM_024817	Body	TRUE					0.0149885	0.62566	4.56284	7.5619e-06	0.00507636
	chr10	10995060	-	cg23610154		OpenSea	LOC254312;LOC254312;LOC254312	NR_015413;NR_024410;NR_024411	TSS1500;TSS1500;TSS1500						0.006332	2.42179	4.56193	7.59263e-06	0.00508805
	chr11	2432720	-	cg03411376	chr11:2435295-2436651	N_Shelf	TRPM5	NM_014555	Body		11:2389217-2389545				0.0099846	2.47949	4.55995	7.65947e-06	0.00511705
	chr1	171868115	+	cg02338271		OpenSea	DNM3;DNM3	NM_015569;NM_001136127	Body;Body	TRUE					-0.0049794	-0.115275	4.55986	7.6627e-06	0.00511705
	chr1	7845237	+	cg24454741	chr1:7843460-7843693	S_Shore	PER3	NM_016831	Body			1:7843294-7845626	Unclassified		-0.0078051	1.46055	-4.55526	7.82036e-06	0.00520262
	chr12	94213192	+	cg09631880		OpenSea	CRADD	NM_003805	Body	TRUE					-0.0019803	-0.299439	4.55491	7.83232e-06	0.00520262
	chr15	42652294	-	cg14833933		OpenSea	CAPN3;CAPN3;CAPN3;CAPN3;CAPN3;CAPN3	NM_173087;NM_212465;NR_027911;NM_000070;NM_024344;NR_027912	1stExon;Body;Body;1stExon;1stExon;Body						0.0221001	1.20365	4.55463	7.8421e-06	0.00520262
	chr20	37434158	+	cg15821319	chr20:37434206-37435592	N_Shore	PPP1R16B	NM_015568	TSS200		20:36867542-36869198			TRUE	0.0077795	-1.87207	4.55454	7.84533e-06	0.00520262
	chr2	47828743	-	cg13820434		OpenSea				TRUE					-0.0136496	1.85495	-4.55404	7.86271e-06	0.00520512
	chr8	118186764	-	cg05548393		OpenSea	SLC30A8	NM_173851	3'UTR						0.0050057	1.48985	4.55153	7.95058e-06	0.0052498
	chr13	33769544	-	cg23867441		OpenSea	STARD13;STARD13	NM_052851;NM_178006	5'UTR;Body	TRUE					0.0202851	0.312472	4.5512	7.9622e-06	0.0052498
	chr10	22726885	+	cg23674358	chr10:22725491-22726764	S_Shore				TRUE		10:22725246-22727124	Promoter_Associated	TRUE	0.0009876	-1.86741	4.55093	7.97144e-06	0.0052498
	chr7	128828303	+	cg13567541	chr7:128828333-128829366	N_Shore	SMO	NM_005631	TSS1500		7:128615343-128616672	7:128828151-128829299	Unclassified_Cell_type_specific	TRUE	-0.0288499	-0.627708	-4.54816	8.06975e-06	0.0053054
	chr2	86362424	+	cg22834052		OpenSea	SNORD94;PTCD3	NR_004378;NM_017952	TSS1500;Body						0.0126977	0.478451	4.54743	8.09583e-06	0.00531339
	chr6	32060816	-	cg23145336	chr6:32063533-32065044	N_Shelf	TNXB	NM_019105	Body					TRUE	0.0088372	-0.163212	4.54687	8.11592e-06	0.00531744
	chr16	67283238	-	cg08638180	chr16:67280023-67283152	S_Shore	SLC9A5	NM_004594	Body	TRUE					0.0067172	-0.666608	4.54533	8.17165e-06	0.00532858
	chr2	20647987	+	cg25840926	chr2:20646428-20647988	Island	RHOB;RHOB	NM_004040;NM_004040	1stExon;3'UTR		2:20509910-20511750				0.0239978	-1.79558	4.54529	8.173e-06	0.00532858
	chr5	139079288	+	cg25551358	chr5:139081001-139081202	N_Shore				TRUE					0.0125852	2.99263	4.54524	8.17476e-06	0.00532858
	chr17	55344913	-	cg14109847		OpenSea	MSI2;MSI2	NM_138962;NM_170721	Body;Body		17:52699900-52699965				-0.0075842	2.21593	-4.54393	8.2222e-06	0.0053482
	chr10	6264090	+	cg19705197	chr10:6262647-6262871	S_Shore	PFKFB3;PFKFB3	NM_004566;NM_001145443	Body;Body	TRUE					-0.0066523	2.09705	-4.54364	8.23287e-06	0.0053482
	chr10	33798231	+	cg08604594		OpenSea				TRUE				TRUE	0.0126092	-0.157958	4.54229	8.28185e-06	0.00537089
	chr17	14201680	-	cg09584358	chr17:14201726-14202052	N_Shore					17:14142293-14142777				0.0150051	-0.591922	4.54063	8.34308e-06	0.00539502
	chr20	25276739	-	cg24626310		OpenSea	ABHD12;PYGB	NM_015600;NM_002862	Body;Body						-0.0070114	1.17931	-4.54051	8.34731e-06	0.00539502
	chr1	117610620	+	cg10021122		OpenSea	TTF2	NM_003594	Body			1:117610269-117610818	Gene_Associated		0.015514	-2.38623	4.53971	8.37683e-06	0.00540495
	chr12	132337407	+	cg04468671	chr12:132334377-132334786	S_Shelf				TRUE		12:132337288-132337655	Unclassified	TRUE	-0.0028062	2.36205	-4.53771	8.45136e-06	0.00543814
	chr16	67687392	-	cg02961798	chr16:67686860-67687674	Island	RLTPR	NM_001013838	Body		16:66244165-66245361	16:67686932-67687633	Unclassified_Cell_type_specific		0.0371676	-0.699087	4.53756	8.45675e-06	0.00543814
	chr15	25301930	+	cg20568038		OpenSea	SNORD116-3;SNORD116-9	NR_003318;NR_003324	TSS200;TSS200						-0.0045379	3.47362	-4.53668	8.48991e-06	0.00545029
	chr3	42727425	-	cg10361095	chr3:42727084-42727916	Island	KBTBD5	NM_152393	1stExon		3:42702148-42703013			TRUE	-0.0110217	1.7214	-4.53597	8.51627e-06	0.00545804
	chr3	159733028	-	cg19465002		OpenSea									0.0098165	2.90787	4.53492	8.55611e-06	0.00547439
	chr5	115141054	+	cg07600499		OpenSea	CDO1	NM_001801	3'UTR						0.0047578	2.22752	4.53336	8.61489e-06	0.00548881
	chr17	17465162	+	cg11556559	chr17:17465135-17465397	Island	PEMT;PEMT;PEMT	NM_148172;NM_148173;NM_007169	Body;Body;Body		17:17405874-17406312			TRUE	-0.0060943	0.906677	-4.53296	8.63033e-06	0.00548881
	chr2	128185947	-	cg03744893	chr2:128186097-128186370	N_Shore	PROC	NM_000312	Body						-0.0056491	3.46381	-4.53281	8.63598e-06	0.00548881
	chr17	1106984	-	cg10801328	chr17:1106812-1107379	Island					17:1053321-1054076	17:1106472-1107309	Unclassified_Cell_type_specific		-0.0260043	-1.39686	-4.53279	8.63664e-06	0.00548881
	chr16	88845038	+	cg27630153	chr16:88844943-88845205	Island	FAM38A	NM_001142864	Body	TRUE	16:87372402-87372706				0.0065687	3.20906	4.53213	8.66196e-06	0.00548881
	chr1	223889141	+	cg15033552		OpenSea	CAPN2	NM_001146068	TSS200	TRUE				TRUE	-0.0105611	2.76607	-4.53205	8.66487e-06	0.00548881
	chr7	27238279	-	cg25127444	chr7:27238690-27240311	N_Shore	HOXA13	NM_000522	Body		7:27204530-27206825	7:27238228-27238412	Unclassified		0.0084928	-1.97816	4.53095	8.70717e-06	0.00550103
	chr19	1924679	+	cg16048239	chr19:1924512-1924775	Island	SCAMP4	NM_079834	3'UTR		19:1875415-1875872				-0.0056766	2.63321	-4.53061	8.72027e-06	0.00550103
	chr12	54780066	+	cg08106730		OpenSea	ZNF385A;ZNF385A	NM_001130968;NM_001130967	Body;Body						-0.0141425	0.890496	-4.53042	8.72736e-06	0.00550103
	chr8	1103240	-	cg00912738	chr8:1105083-1105435	N_Shore									0.009251	1.01608	4.52972	8.75449e-06	0.00550674
	chr12	19088662	+	cg16064364		OpenSea				TRUE					0.0159918	2.3678	4.52944	8.76526e-06	0.00550674
	chr8	143582378	+	cg25459800	chr8:143580769-143580975	S_Shore	BAI1	NM_001702	Body						-0.0053797	2.16538	-4.52686	8.8654e-06	0.00556051
	chr17	78194695	+	cg24838010	chr17:78193980-78194954	Island	SLC26A11;SLC26A11;SLC26A11;SGSH;SLC26A11	NM_173626;NM_001166348;NM_001166347;NM_000199;NM_001166349	5'UTR;5'UTR;5'UTR;TSS1500;5'UTR		17:75808594-75810018				0.00644841	-3.31787	4.52615	8.89317e-06	0.00556879
	chr14	103979422	+	cg07514618		OpenSea				TRUE		14:103979316-103979450	Unclassified_Cell_type_specific	TRUE	0.0140791	-0.916881	4.52465	8.95223e-06	0.00559659
	chr11	3177622	+	cg06005892	chr11:3181574-3182120	N_Shelf	OSBPL5;OSBPL5;OSBPL5	NM_020896;NM_001144063;NM_145638	5'UTR;5'UTR;5'UTR		11:3134187-3134445				-0.0073154	2.27498	-4.52399	8.97839e-06	0.00560378
	chr19	3465071	-	cg02859421	chr19:3464764-3464992	S_Shore				TRUE	19:3415765-3416072				0.0245865	1.77593	4.52214	9.05151e-06	0.0056402
	chr2	20826833	-	cg21383284		OpenSea	HS1BP3	NM_022460	Body	TRUE					-0.0051547	2.26488	-4.52068	9.11017e-06	0.00564625
	chr11	133155303	+	cg26311804		OpenSea	OPCML	NM_001012393	Body	TRUE					-0.0051375	2.29575	-4.52021	9.12891e-06	0.00564625
	chr12	4390091	-	cg12105382		OpenSea	CCND2	NM_001759	Body						0.013077	-0.951287	4.5202	9.12941e-06	0.00564625
	chr5	87565114	-	cg20588892	chr5:87564608-87564881	S_Shore	TMEM161B	NM_153354	TSS1500		5:87600185-87600997	5:87564042-87565427	Promoter_Associated		0.00433876	-3.48529	4.52011	9.13287e-06	0.00564625
	chr16	46963261	+	cg16668180		OpenSea	GPT2;GPT2	NM_001142466;NM_133443	3'UTR;3'UTR		16:45520762-45521551				0.0004805	1.73563	-4.51989	9.14168e-06	0.00564625
	chr2	135808369	+	cg20995127		OpenSea	RAB3GAP1	NM_012233	TSS1500						0.0251159	1.74891	4.51969	9.14992e-06	0.00564625
	chr1	157811724	+	cg03761113		OpenSea	CD5L	NM_005894	TSS200						0.0155664	1.95669	4.51516	9.33411e-06	0.00575063
	chr3	156833184	-	cg18666075		OpenSea				TRUE					0.0078135	0.988922	4.51388	9.38677e-06	0.00576466
	chr14	77507534	+	cg08314457		OpenSea					14:76577183-76577401				0.0121222	-1.02363	4.51356	9.39992e-06	0.00576466
	chr15	64171061	+	cg11363701		OpenSea				TRUE					-0.0041304	3.05533	-4.5135	9.40217e-06	0.00576466
	chr17	62774939	-	cg12097883	chr17:62774366-62777797	Island	LOC146880;LOC146880	NR_027487;NR_026899	Body;Body		17:60204829-60205775	17:62774394-62775292	Unclassified_Cell_type_specific		-0.0062646	0.290598	-4.51234	9.45053e-06	0.00578503
	chr11	95015466	-	cg08427067		OpenSea				TRUE					0.0109606	1.12686	4.51026	9.53723e-06	0.00582876
	chr10	115371055	-	cg17841545		OpenSea	NRAP;NRAP	NM_006175;NM_198060	Body;Body		10:115360873-115361046				-0.0039298	2.67322	-4.5088	9.59846e-06	0.00585681
	chr5	151066268	-	cg14518209		OpenSea	SPARC	NM_003118	5'UTR	TRUE					0.0118774	-0.635138	4.50655	9.69397e-06	0.00590565
	chr6	56389866	-	cg17566175		OpenSea	DST;DST;DST;DST;DST	NM_015548;NM_001144770;NM_183380;NM_001144771;NM_001144769	Body;Body;Body;Body;Body	TRUE					0.0129249	-0.155058	4.50609	9.71341e-06	0.00590808
	chr11	64527240	-	cg09958483		OpenSea	PYGM;PYGM	NM_001164716;NM_005609	1stExon;1stExon		11:64283747-64283887	11:64526979-64527838	Unclassified	TRUE	-0.0083454	1.59995	-4.50399	9.80321e-06	0.00595321
	chr17	17414998	+	cg25392325		OpenSea	PEMT;PEMT;PEMT	NM_148172;NM_148173;NM_007169	Body;Body;Body	TRUE		17:17414945-17415012	Unclassified_Cell_type_specific	TRUE	-0.0057212	2.75311	-4.50308	9.84272e-06	0.00596772
	chr1	16346317	+	cg00261668		OpenSea	HSPB7	NM_014424	TSS1500						-0.0066608	1.39154	-4.50128	9.92059e-06	0.00599924
	chr10	73479833	+	cg03456651		OpenSea	C10orf105;C10orf105;CDH23	NM_001168390;NM_001164375;NM_022124	5'UTR;TSS1500;Body	TRUE					-0.0077516	2.30023	-4.50116	9.92612e-06	0.00599924
	chr3	126438050	-	cg14528596		OpenSea	CHCHD6	NM_032343	Body	TRUE					-0.0170894	1.24067	-4.49806	1.00617e-05	0.00607158
	chr15	40594732	+	cg04127894		OpenSea	PLCB2	NM_004573	Body	TRUE					-0.0044205	3.25084	-4.49724	1.00981e-05	0.00608041
	chr10	104183175	+	cg10103942	chr10:104180478-104182042	S_Shore	CUEDC2	NM_024040	3'UTR						-0.0067241	1.97177	-4.49701	1.01084e-05	0.00608041
	chr5	123589203	-	cg01579600		OpenSea				TRUE					0.0195197	-0.514218	4.49665	1.01241e-05	0.00608041
	chr6	53128954	-	cg16536740		OpenSea				TRUE					-0.0015926	1.08865	-4.49598	1.01539e-05	0.00608875
	chr17	8815843	+	cg08003321		OpenSea	PIK3R5;PIK3R5	NM_001142633;NM_014308	5'UTR;TSS200						0.0073598	2.80874	4.49533	1.01828e-05	0.00609653
	chr16	87415899	+	cg26771582	chr16:87416583-87418238	N_Shore	FBXO31;FBXO31	NR_024568;NM_024735	Body;Body						0.0267891	-0.289644	4.49486	1.02038e-05	0.00609951
	chr12	2800463	-	cg15442907	chr12:2800139-2801062	Island	CACNA1C;CACNA1C;CACNA1C;CACNA1C;CACNA1C;CACNA1C;CACNA1C;CACNA1C;CACNA1C;CACNA1C;CACNA1C;CACNA1C;CACNA1C;CACNA1C;CACNA1C;CACNA1C;CACNA1C;CACNA1C;CACNA1C;CACNA1C;CACNA1C;CACNA1C;CACNA1C	NM_001129846;NM_001129843;NM_001129838;NM_001129837;NM_199460;NM_001167623;NM_001129833;NM_001129834;NM_001167625;NM_001129836;NM_001129831;NM_001129841;NM_001129835;NM_001129842;NM_001129840;NM_001167624;NM_001129844;NM_001129827;NM_001129839;NM_001129832;NM_001129830;NM_000719;NM_001129829	3'UTR;3'UTR;3'UTR;3'UTR;3'UTR;3'UTR;3'UTR;3'UTR;3'UTR;3'UTR;3'UTR;3'UTR;3'UTR;3'UTR;3'UTR;3'UTR;3'UTR;3'UTR;3'UTR;3'UTR;3'UTR;3'UTR;3'UTR		12:2670707-2671290	12:2799797-2801701	Promoter_Associated		-0.034478	-0.582314	-4.49363	1.02588e-05	0.00612282
	chr6	42374380	-	cg07006183		OpenSea	TRERF1	NM_033502	5'UTR	TRUE					-0.0034456	2.5328	-4.49317	1.02796e-05	0.00612562
	chr1	11398738	+	cg26145096		OpenSea				TRUE					-0.0051628	1.58863	-4.49225	1.03213e-05	0.0061358
	chr16	57505058	-	cg05481929		OpenSea	POLR2C	NM_032940	3'UTR	TRUE					0.0253535	-0.30278	4.49186	1.03387e-05	0.0061358
	chr12	3371890	+	cg07915730		OpenSea	TSPAN9;TSPAN9	NM_006675;NM_001168320	Body;Body		12:3242135-3242184				-0.0073729	2.23537	-4.49173	1.03448e-05	0.0061358
	chr1	25876626	+	cg22442430		OpenSea	LDLRAP1	NM_015627	Body	TRUE				TRUE	0.0203334	1.83309	4.49076	1.03887e-05	0.00615226
	chr1	17944660	-	cg07233343		OpenSea	ARHGEF10L;ARHGEF10L	NM_001011722;NM_018125	Body;Body	TRUE				TRUE	-0.0013836	1.31493	-4.48952	1.04454e-05	0.0061763
	chr22	26561575	-	cg16103159	chr22:26565199-26565986	N_Shelf									0.0088303	0.79929	4.48827	1.05029e-05	0.00619798
	chr8	128962092	-	cg04263511		OpenSea	PVT1	NR_003367	Body	TRUE		8:128962066-128962191	Unclassified_Cell_type_specific	TRUE	-0.0067654	1.86996	-4.48801	1.05146e-05	0.00619798
	chr9	4742079	+	cg13993274	chr9:4740694-4741868	S_Shore	AK3	NM_016282	TSS1500			9:4740294-4742147	Promoter_Associated		0.010766	-2.16621	4.48692	1.0565e-05	0.0062105
	chr16	69499075	-	cg04406620		OpenSea	CYB5B	NM_030579	3'UTR	TRUE					0.0064126	1.12835	4.48685	1.05683e-05	0.0062105
	chr1	7515712	-	cg26251680		OpenSea	CAMTA1	NM_015215	Body		1:7438174-7438305				-0.0012476	1.01494	-4.48472	1.06671e-05	0.00625536
	chr13	31647876	-	cg04506928		OpenSea				TRUE					0.0258964	2.18496	4.4845	1.06774e-05	0.00625536
	chr10	11616142	-	cg05265574		OpenSea	USP6NL	NM_014688	Body	TRUE					0.0247493	1.62301	4.48372	1.07137e-05	0.00625831
	chr19	1461210	+	cg24883899	chr19:1465206-1471241	N_Shelf	APC2	NM_005883	Body						-0.0064353	2.00635	-4.48358	1.07204e-05	0.00625831
	chr13	77576078	+	cg02397552		OpenSea	CLN5	NM_006493	3'UTR						0.0201737	1.19297	4.48334	1.07316e-05	0.00625831
	chr8	107057242	-	cg04226138		OpenSea				TRUE					0.0123415	2.2778	4.48146	1.08201e-05	0.00629971
	chr5	175084718	-	cg09575258	chr5:175085004-175085756	N_Shore	HRH2	NM_001131055	TSS1500			5:175084436-175086225	Promoter_Associated_Cell_type_specific	TRUE	0.0174839	-0.559957	4.48088	1.08476e-05	0.00629971
	chr7	2128263	-	cg21409449		OpenSea	MAD1L1;MAD1L1;MAD1L1	NM_003550;NM_001013837;NM_001013836	Body;Body;Body		7:2094283-2094878				-0.0051581	3.07468	-4.48079	1.08521e-05	0.00629971
	chr13	97877417	-	cg06340704		OpenSea	MBNL2;MBNL2	NM_144778;NM_207304	5'UTR;5'UTR			13:97877321-97877698	Unclassified_Cell_type_specific		0.0098102	-1.10283	4.4787	1.09516e-05	0.00634785
	chr6	138437260	+	cg16273175		OpenSea				TRUE		6:138436946-138437771	Unclassified	TRUE	0.0103082	-2.66141	4.47814	1.09784e-05	0.00635374
	chr10	4426261	+	cg02625138		OpenSea				TRUE					0.0085663	0.693272	4.47778	1.09956e-05	0.00635405
	chr3	129303326	+	cg01120369		OpenSea	PLXND1	NM_015103	Body						-0.0052972	2.37964	-4.47373	1.11917e-05	0.00645386
	chr7	56301065	+	cg16559630	chr7:56297432-56297662	S_Shelf									0.0086257	2.2306	4.47352	1.12021e-05	0.00645386
	chr17	7758692	-	cg02021641	chr17:7758607-7758980	Island	TMEM88	NM_203411	Body		17:7698879-7700277				-0.005255	1.51028	-4.4725	1.1252e-05	0.00646325
	chr5	980841	-	cg22478544		OpenSea						5:980823-980868	Unclassified_Cell_type_specific		0.0073702	-0.655989	4.4725	1.12522e-05	0.00646325
	chr12	79194558	-	cg21272713	chr12:79198064-79198400	N_Shelf									0.0070736	1.79705	4.4716	1.12962e-05	0.00647574
	chr19	42749039	+	cg02660564	chr19:42748909-42749275	Island					19:47440479-47441099	19:42748444-42749328	Promoter_Associated		0.0054943	-2.81724	4.47105	1.13236e-05	0.00647574
	chr17	27050355	+	cg11938646	chr17:27052941-27054084	N_Shelf	SNORD42A;RPL23A;SNORD4B	NR_000014;NM_000984;NR_000009	TSS200;Body;TSS1500						-0.0086727	2.05395	-4.47102	1.13248e-05	0.00647574
	chr4	7437812	+	cg01749792		OpenSea	SORCS2;PSAPL1	NM_020777;NM_001085382	Body;TSS1500						-0.0029482	1.80922	-4.47049	1.13513e-05	0.00648116
	chr2	47100912	+	cg17411016		OpenSea				TRUE				TRUE	0.0073224	-0.00266608	4.46965	1.13929e-05	0.00649358
	chr17	77766817	-	cg18733548	chr17:77763364-77767356	Island				TRUE	17:75381231-75381618				-0.0072945	1.69445	-4.46909	1.14208e-05	0.00649358
	chr18	48252314	-	cg00465073	chr18:48255544-48256359	N_Shelf	MAPK4	NM_002747	Body	TRUE					-0.0017423	2.53923	-4.46902	1.1424e-05	0.00649358
	chr9	140068770	-	cg00013660	chr9:140068792-140069082	N_Shore					9:139188233-139188898				-0.0077892	1.36149	-4.46825	1.14624e-05	0.00650572
	chr1	17997574	-	cg21696055		OpenSea	ARHGEF10L;ARHGEF10L	NM_001011722;NM_018125	Body;Body		1:17870149-17870267				-0.005519	1.84261	-4.46736	1.15071e-05	0.0065214
	chr17	7559144	-	cg16991298	chr17:7554139-7555338	S_Shelf	ATP1B2	NM_001678	Body		17:7499614-7499906				-0.003357	2.73623	-4.4669	1.15304e-05	0.00652489
	chr1	109849854	+	cg08872703		OpenSea	MYBPHL	NM_001010985	TSS200	TRUE					0.0090148	-0.0826463	4.46632	1.15594e-05	0.00653027
	chr5	176241161	+	cg24575624	chr5:176244559-176245284	N_Shelf	UNC5A	NM_133369	Body			5:176240975-176241308	Unclassified_Cell_type_specific		0.0243068	1.98133	4.46603	1.15741e-05	0.00653027
	chr4	113906536	-	cg19784545		OpenSea	ANK2	NM_001127493	Body	TRUE					0.0241607	2.21433	4.46429	1.16622e-05	0.0065703
	chr7	25703644	-	cg08461760		OpenSea									0.0109396	1.78558	4.46393	1.16806e-05	0.00657096
	chr4	14113465	+	cg01612366		OpenSea									-0.000932	-1.0917	4.46256	1.17507e-05	0.00660066
	chr11	121260362	+	cg25943118		OpenSea				TRUE					0.0206607	-1.39888	4.46203	1.17778e-05	0.00660618
	chr1	1688446	-	cg09233730	chr1:1691767-1692063	N_Shelf	NADK	NM_023018	Body		1:1677699-1678594				-0.0042366	2.8994	-4.46019	1.18726e-05	0.00664958
	chr3	16974217	+	cg19448816		OpenSea	PLCL2;PLCL2	NM_001144382;NM_015184	Body;TSS1500						0.0030632	1.23863	4.45923	1.19221e-05	0.00666757
	chr3	182981707	-	cg22909901		OpenSea	MCF2L2;B3GNT5	NM_015078;NM_032047	Body;5'UTR	TRUE					0.0112231	2.84029	4.45867	1.19511e-05	0.00666835
	chr7	105480665	+	cg13759946		OpenSea	ATXN7L1;ATXN7L1	NM_152749;NM_020725	Body;Body	TRUE					-0.0047786	3.23223	-4.4583	1.19705e-05	0.00666835
	chr17	79686939	-	cg27059552		OpenSea	SLC25A10	NM_012140	Body		17:77297254-77297450				-0.0061554	2.1638	-4.4582	1.19759e-05	0.00666835
	chr10	25006183	+	cg18325841		OpenSea	ARHGAP21	NM_020824	Body	TRUE					0.0228609	0.898753	4.45581	1.21008e-05	0.0067281
	chr10	105456466	+	cg25181684	chr10:105452338-105453230	S_Shelf	SH3PXD2A	NM_014631	Body	TRUE		10:105456167-105456902	Unclassified		0.0106007	-1.40244	4.45375	1.221e-05	0.00677895
	chr17	81016185	-	cg17479060	chr17:81016044-81016295	Island					17:78608790-78609561				-0.0084168	2.56767	-4.4528	1.22606e-05	0.00678682
	chr16	62067937	+	cg07244927	chr16:62069121-62070634	N_Shore	CDH8	NM_001796	5'UTR	TRUE					0.0169938	0.67464	4.45269	1.22662e-05	0.00678682
	chr1	167090972	-	cg19622662	chr1:167090575-167091010	Island	DUSP27	NM_001080426	Body		1:165357232-165357634	1:167090716-167091129	Unclassified_Cell_type_specific		-0.0161968	-2.10066	-4.45246	1.22787e-05	0.00678682
	chr5	77973731	+	cg14599823		OpenSea				TRUE				TRUE	0.0093252	0.0955199	4.45215	1.22953e-05	0.00678682
	chr7	155562188	-	cg11979621		OpenSea	RBM33	NM_053043	Body		7:155254949-155255079				0.0238985	1.53223	4.45106	1.23539e-05	0.00680309
	chr7	98547122	-	cg15899032	chr7:98550800-98551093	N_Shelf	TRRAP	NM_003496	Body		7:98385058-98385184				-0.005321	1.79233	-4.45093	1.23604e-05	0.00680309
	chr7	127709041	+	cg16150661		OpenSea	SND1	NM_014390	Body	TRUE					-0.006862	1.72807	-4.45038	1.23905e-05	0.00680986
	chr15	62457456	-	cg19197212	chr15:62456015-62457648	Island	C2CD4B;C2CD4B	NM_001007595;NM_001007595	1stExon;5'UTR		15:60243326-60245229			TRUE	0.0036416	-1.28773	4.44975	1.24242e-05	0.00681362
	chr6	31620695	-	cg26710858	chr6:31620740-31621158	N_Shore	BAT3;BAT3;BAT3;BAT3	NM_004639;NM_001098534;NM_080702;NM_080703	TSS1500;TSS1500;TSS1500;TSS1500		6:31728674-31729159	6:31619524-31621189	Promoter_Associated		0.00490207	-3.69036	4.44959	1.2433e-05	0.00681362
	chr1	167733310	-	cg15210526		OpenSea	MPZL1;MPZL1;MPZL1	NM_001146191;NM_003953;NM_024569	Body;Body;Body	TRUE					-0.0037513	0.0722973	4.44837	1.2499e-05	0.00683994
	chr11	113934294	-	cg10096321	chr11:113929633-113932190	S_Shelf	ZBTB16;ZBTB16	NM_006006;NM_001018011	Body;Body		11:113439459-113439659				0.0003104	2.39892	-4.44744	1.25495e-05	0.00685775
	chr4	187981566	+	cg02715327	chr4:187984505-187984762	N_Shelf									0.0328766	1.56735	4.4469	1.25792e-05	0.00686417
	chr17	19313486	+	cg23299807		OpenSea	RNF112	NM_007148	TSS1500	TRUE					-0.0032757	2.87992	-4.44642	1.26051e-05	0.00686853
	chr17	66452567	+	cg20155875	chr17:66453349-66454137	N_Shore	WIPI1	NM_017983	Body						0.0110514	-0.820249	4.44554	1.26534e-05	0.00688501
	chr16	87721132	+	cg01658605	chr16:87719089-87719307	S_Shore	JPH3	NM_020655	Body		16:86278633-86278716				-0.0033759	1.42245	-4.44483	1.26925e-05	0.00689264
	chr1	1100126	+	cg06618740	chr1:1098043-1100584	Island				TRUE	1:1089726-1090447				0.0170659	1.57083	4.44458	1.27066e-05	0.00689264
	chr17	78800321	+	cg21550504	chr17:78798780-78799160	S_Shore	RPTOR;RPTOR	NM_001163034;NM_020761	Body;Body	TRUE	17:76414757-76414970				-0.0093914	1.75185	-4.44431	1.27216e-05	0.00689264
	chr11	2890019	-	cg07439128	chr11:2890388-2891337	N_Shore	KCNQ1DN	NR_024627	TSS1500						-0.0021695	-0.711762	4.44376	1.27519e-05	0.00689929
	chr12	107975299	+	cg01478234	chr12:107974842-107975305	Island	BTBD11;BTBD11	NM_001017523;NM_001018072	Body;Body		12:106498854-106499487				0.0211509	-0.609484	4.44186	1.28577e-05	0.00694667
	chr19	1248287	+	cg02986494	chr19:1248183-1251179	Island	MIDN	NM_177401	TSS1500		19:1199224-1202179	19:1248133-1248688	Promoter_Associated		-0.0186313	-0.536399	-4.44131	1.28881e-05	0.00695063
	chr1	2992414	-	cg25008795	chr1:2990030-2990718	S_Shore	PRDM16;PRDM16	NM_022114;NM_199454	Body;Body		1:2982111-2982672	1:2992283-2992502	Unclassified_Cell_type_specific		-0.0055532	3.33663	-4.44098	1.29068e-05	0.00695063
	chr1	200983238	+	cg18535415		OpenSea	KIF21B	NM_017596	Body		1:199249822-199249985				0.015319	-1.22915	4.44075	1.29196e-05	0.00695063
	chr2	203359167	+	cg01630691		OpenSea	BMPR2	NM_001204	Body	TRUE				TRUE	0.0165136	-0.945517	4.4401	1.29561e-05	0.00695849
	chr17	36021943	+	cg12784272		OpenSea				TRUE					0.0203123	2.07015	4.43984	1.29706e-05	0.00695849
	chr10	60336784	+	cg08466030		OpenSea	BICC1	NM_001080512	Body	TRUE					-0.0093109	1.58882	-4.439	1.30181e-05	0.00697416
	chr7	139453581	+	cg26515926		OpenSea	HIPK2;HIPK2	NM_001113239;NM_022740	Body;Body	TRUE					-0.0063838	1.835	-4.43718	1.31213e-05	0.00701959
	chr21	46021244	+	cg09217219		OpenSea	KRTAP10-7;C21orf29	NM_198689;NM_144991	Body;Body						0.0135877	0.209028	4.43613	1.31812e-05	0.00704179
	chr3	127945571	+	cg06140698		OpenSea	EEFSEC	NM_021937	Body	TRUE		3:127945460-127946236	Unclassified		-0.0041187	2.04492	-4.4356	1.32113e-05	0.00704799
	chr1	201982372	+	cg18218190		OpenSea	ELF3;ELF3	NM_004433;NM_001114309	Body;Body		1:200248970-200249067				-0.005614	2.77718	-4.43497	1.32477e-05	0.00705756
	chr8	61606295	+	cg25622802		OpenSea	CHD7	NM_017780	5'UTR	TRUE					-0.0043913	2.59616	-4.43379	1.33158e-05	0.00707873
	chr1	5923309	+	cg13396716		OpenSea	NPHP4	NM_015102	3'UTR		1:5845885-5847638				0.0236876	2.41819	4.43315	1.33528e-05	0.00707873
	chr9	130637464	+	cg14578146	chr9:130639738-130640143	N_Shelf	AK1	NM_000476	5'UTR						-0.0066901	2.12983	-4.43268	1.33799e-05	0.00707873
	chr8	11832261	-	cg11465442		OpenSea	DEFB136	NM_001033018	TSS200						0.0108412	2.09981	4.43268	1.338e-05	0.00707873
	chr3	132990608	-	cg07594954		OpenSea	TMEM108;TMEM108	NM_001136469;NM_023943	Body;Body	TRUE					0.0149205	1.47522	4.43241	1.33951e-05	0.00707873
	chr11	115765072	+	cg17206772		OpenSea				TRUE					-0.0044668	1.7548	4.43235	1.33986e-05	0.00707873
	chr11	26298241	-	cg19182008		OpenSea				TRUE					0.028451	0.0140929	4.43097	1.3479e-05	0.00710214
	chr2	28973577	+	cg06142740	chr2:28974212-28975388	N_Shore	PPP1CB;PPP1CB	NM_206876;NM_002709	TSS1500;TSS1500						0.0119968	-0.621234	4.43096	1.34801e-05	0.00710214
	chr10	85932296	-	cg07798731		OpenSea	C10orf99	NM_207373	TSS1500			10:85932194-85932395	Unclassified_Cell_type_specific		-0.005721	3.32234	-4.42969	1.3554e-05	0.00711961
	chr8	11302243	-	cg16824901		OpenSea	FAM167A	NM_053279	5'UTR		8:11339352-11339759				-0.0054025	2.47107	-4.42924	1.35805e-05	0.00711961
	chr1	202091933	-	cg02124912		OpenSea	GPR37L1	NM_004767	TSS200	TRUE					0.0043398	-0.78333	4.42916	1.35854e-05	0.00711961
	chr10	80919242	-	cg00533891		OpenSea	ZMIZ1	NM_020338	5'UTR	TRUE				TRUE	-0.0086135	0.891329	-4.42912	1.35878e-05	0.00711961
	chr1	229002047	+	cg24406771		OpenSea				TRUE					0.0098112	0.561473	4.42782	1.36642e-05	0.00714365
	chr12	124971861	+	cg02859042		OpenSea	NCOR2;NCOR2	NM_006312;NM_001077261	Body;Body		12:123537710-123538015				0.0096622	2.80513	4.42771	1.36711e-05	0.00714365
	chr4	1844724	+	cg17104738	chr4:1843080-1843352	S_Shore	LETM1	NM_012318	Body	TRUE				TRUE	-0.0109494	2.07248	-4.42505	1.38292e-05	0.00721081
	chr11	74854138	+	cg21927426		OpenSea				TRUE		11:74853923-74854624	Unclassified_Cell_type_specific	TRUE	0.0383576	0.669025	4.42452	1.38613e-05	0.00721081
	chr3	34055800	+	cg10659480		OpenSea				TRUE					0.0274255	2.12717	4.4243	1.38743e-05	0.00721081
	chr7	27153580	+	cg01301319	chr7:27153187-27153647	Island	HOXA3;HOXA3;HOXA3;HOXA3	NM_153631;NM_153632;NM_030661;NM_153632	5'UTR;1stExon;5'UTR;5'UTR		7:27119621-27120312			TRUE	0.0156471	-0.562483	4.42428	1.38751e-05	0.00721081
	chr7	1083209	-	cg06458707	chr7:1084387-1084595	N_Shore	C7orf50;C7orf50;C7orf50	NM_001134395;NM_032350;NM_001134396	Body;Body;Body		7:1049652-1050000				-0.0082532	1.4457	-4.42361	1.39158e-05	0.00721414
	chr6	16758889	+	cg00464814	chr6:16760178-16762985	N_Shore	ATXN1;ATXN1	NM_001128164;NM_000332	5'UTR;5'UTR						0.0176836	-2.43618	4.42355	1.39193e-05	0.00721414
	chr12	55369150	-	cg22688241		OpenSea	KIAA0748;KIAA0748	NM_001136030;NM_001098815	5'UTR;5'UTR						0.0050307	1.09717	4.42284	1.39623e-05	0.00722658
	chr3	33067603	+	cg20685600		OpenSea	GLB1;GLB1;GLB1	NM_001079811;NM_001135602;NM_000404	Body;Body;Body		3:33042089-33042608				-0.0046934	2.94305	-4.42188	1.40205e-05	0.00724689
	chr11	44638520	+	cg21957813		OpenSea	CD82;CD82	NM_001024844;NM_002231	Body;Body			11:44638080-44638783	Unclassified	TRUE	0.0035319	-1.35582	4.42153	1.40418e-05	0.00724811
	chr7	87563850	+	cg10662979	chr7:87563342-87564571	Island	ADAM22;ADAM22;ADAM22;ADAM22;ADAM22	NM_021723;NM_021721;NM_021722;NM_004194;NM_016351	1stExon;1stExon;1stExon;1stExon;1stExon		7:87401168-87401868	7:87562761-87564504	Promoter_Associated	TRUE	0.00565322	-3.12923	4.42048	1.41054e-05	0.00727113
	chr17	75463984	-	cg21808045		OpenSea	SEPT9;SEPT9;SEPT9;SEPT9;SEPT9;SEPT9	NM_001113492;NM_001113496;NM_001113493;NM_001113491;NM_006640;NM_001113494	Body;5'UTR;Body;Body;Body;Body	TRUE	17:72975378-72975628				-0.0045386	2.45494	-4.41869	1.4215e-05	0.00731775
	chr2	241533389	-	cg05240712	chr2:241535684-241535953	N_Shelf	CAPN10;CAPN10;CAPN10;CAPN10	NM_021251;NM_023083;NM_023085;NM_023089	Body;Body;Body;Body						-0.0079112	2.14041	-4.41741	1.42937e-05	0.0073465
	chr16	2082777	-	cg09462956	chr16:2086420-2086892	N_Shelf	SLC9A3R2;SLC9A3R2	NM_001130012;NM_004785	Body;Body			16:2082601-2082851	Unclassified_Cell_type_specific	TRUE	0.009697	-0.0561334	4.41716	1.43093e-05	0.0073465
	chr14	68944441	+	cg21503275		OpenSea	RAD51L1;RAD51L1;RAD51L1	NM_133509;NM_133510;NM_002877	Body;3'UTR;Body	TRUE					-0.0044107	2.49468	-4.41619	1.43694e-05	0.00736742
	chr8	98963918	+	cg08977887		OpenSea	MATN2;MATN2	NM_030583;NM_002380	Body;Body	TRUE		8:98963918-98964058	Unclassified_Cell_type_specific		0.003063	-0.105525	4.41537	1.44205e-05	0.00738371
	chr20	39312602	+	cg22655767	chr20:39311378-39312435	S_Shore									-0.0194602	0.787797	-4.41456	1.44712e-05	0.00738913
	chr2	220898951	-	cg18325834		OpenSea				TRUE					0.0305807	1.38219	4.41406	1.45021e-05	0.00738913
	chr12	121671600	-	cg16955074		OpenSea	P2RX4	NM_002560	3'UTR						-0.0074652	2.59541	-4.41397	1.45079e-05	0.00738913
	chr11	93471889	-	cg03607573	chr11:93474085-93475075	N_Shelf	TAF1D	NM_024116	Body						0.0171226	1.18634	4.41396	1.45084e-05	0.00738913
	chr5	11504385	-	cg09896686		OpenSea	CTNND2	NM_001332	Body	TRUE					0.0071955	1.90889	4.41342	1.45423e-05	0.00739649
	chr16	85482849	-	cg00327947		OpenSea				TRUE	16:84039827-84040353				-0.009661	1.76709	-4.41285	1.45782e-05	0.00740492
	chr12	6075279	-	cg21480680		OpenSea	VWF	NM_000552	Body	TRUE		12:6075069-6075436	Unclassified	TRUE	0.0038678	-0.907817	4.41246	1.46032e-05	0.00740774
	chr11	968731	+	cg21636841		OpenSea	AP2A2	NM_012305	Body		11:958371-958811				-0.0024576	2.1997	-4.41177	1.46461e-05	0.00741968
	chr1	157668115	-	cg05956521		OpenSea	FCRL3	NM_052939	Body						-0.0061774	2.47561	-4.41126	1.46788e-05	0.00742637
	chr11	19546133	-	cg10570158		OpenSea	NAV2	NM_001111018	Body	TRUE					0.0060051	-0.856077	4.40999	1.47597e-05	0.00745745
	chr4	101715708	-	cg00353330		OpenSea				TRUE					0.0169868	1.82313	4.40877	1.48375e-05	0.00748683
	chr2	240646190	+	cg04156729	chr2:240649998-240650205	N_Shelf									-0.0089064	2.46851	-4.40532	1.50601e-05	0.00758912
	chr10	6264776	+	cg16546349	chr10:6262647-6262871	S_Shore	PFKFB3;PFKFB3	NM_004566;NM_001145443	Body;Body		10:6304631-6304846				-0.0076606	1.80004	-4.4046	1.5107e-05	0.00759543
	chr1	54797076	-	cg19587237		OpenSea	SSBP3;SSBP3;SSBP3	NM_001009955;NM_018070;NM_145716	Body;Body;Body	TRUE					0.0060863	-0.592142	4.40441	1.51191e-05	0.00759543
	chr19	18945153	+	cg14207833	chr19:18942432-18943127	S_Shelf	UPF1	NM_002911	Body	TRUE					0.0129825	-0.795683	4.4042	1.51326e-05	0.00759543
	chr3	39184552	+	cg00330958	chr3:39186524-39186730	N_Shore	CSRNP1	NM_033027	Body						-0.007294	1.86878	-4.40372	1.51641e-05	0.00759543
	chr10	18689440	-	cg25327888		OpenSea	CACNB2;CACNB2;CACNB2;CACNB2;CACNB2;CACNB2;CACNB2;CACNB2;CACNB2	NM_201571;NM_201593;NM_000724;NM_201597;NM_201572;NM_201570;NM_201590;NM_201596;NM_001167945	Body;Body;Body;Body;Body;TSS200;Body;Body;Body	TRUE		10:18689434-18689470	Unclassified_Cell_type_specific		0.0078458	-0.331774	4.4036	1.5172e-05	0.00759543
	chr8	145033310	+	cg02681842		OpenSea	PLEC1;PLEC1	NM_000445;NM_201378	Body;Body	TRUE	8:145105258-145105325				-0.008531	1.85422	-4.4024	1.52506e-05	0.00762217
	chr8	38286874	+	cg27653103		OpenSea	FGFR1;FGFR1;FGFR1;FGFR1;FGFR1;FGFR1;FGFR1	NM_023106;NM_023108;NM_023105;NM_023111;NM_023107;NM_015850;NM_023110	Body;Body;Body;Body;Body;Body;Body						-0.0108507	2.20088	-4.40218	1.52653e-05	0.00762217
	chr11	71723428	-	cg25986727		OpenSea	NUMA1	NM_006185	Body	TRUE					-0.0049574	2.32387	-4.4014	1.53164e-05	0.00763558
	chr4	113971324	+	cg21356998		OpenSea	ANK2;ANK2;ANK2	NM_001148;NM_001127493;NM_020977	Body;Body;Body	TRUE					0.0056215	-1.21332	4.40116	1.53322e-05	0.00763558
	chr22	50986511	+	cg07833467	chr22:50984972-50988141	Island	KLHDC7B;KLHDC7B	NM_138433;NM_138433	5'UTR;1stExon			22:50986445-50987897	Promoter_Associated		0.0034803	2.44814	4.40043	1.53804e-05	0.00764415
	chr17	79131893	+	cg01215717	chr17:79131879-79132084	Island	AATK	NM_001080395	Body		17:76746475-76746632				-0.0142749	1.90036	-4.4003	1.53894e-05	0.00764415
	chr10	116398913	-	cg03223072		OpenSea	ABLIM1;ABLIM1;ABLIM1	NM_001003408;NM_001003407;NM_002313	Body;Body;Body	TRUE					-0.00744	1.23572	-4.39966	1.54316e-05	0.00765515
	chr15	32934836	+	cg03846881		OpenSea	SCG5;SCG5	NM_001144757;NM_003020	5'UTR;5'UTR	TRUE					0.015688	-0.997606	4.3982	1.55291e-05	0.00766889
	chr2	102844110	+	cg26788216		OpenSea	IL1RL2	NM_003854	Body	TRUE		2:102844073-102844497	Unclassified	TRUE	0.0192827	-0.0784995	4.39813	1.55337e-05	0.00766889
	chr4	119662530	+	cg10576992		OpenSea	SEC24D	NM_014822	Body	TRUE		4:119662479-119662582	Gene_Associated_Cell_type_specific		0.0141551	-0.351296	4.39797	1.55446e-05	0.00766889
	chr1	200975291	-	cg25969983		OpenSea	KIF21B	NM_017596	Body						-0.0021423	3.24342	-4.39792	1.55476e-05	0.00766889
	chr6	3272968	-	cg26673629		OpenSea	SLC22A23;SLC22A23	NM_015482;NM_021945	3'UTR;3'UTR		6:3217823-3217973				-0.0030023	2.5156	-4.39769	1.5563e-05	0.00766889
	chr22	38300601	-	cg07621758	chr22:38301954-38302871	N_Shore									-0.0088236	2.43	-4.39731	1.55886e-05	0.00766889
	chr5	1107098	+	cg16163535	chr5:1108802-1109051	N_Shore	SLC12A7	NM_006598	Body		5:1160081-1160217	5:1106732-1107364	Unclassified_Cell_type_specific		-0.0076487	3.08718	-4.39715	1.55998e-05	0.00766889
	chr4	3319541	+	cg03043834	chr4:3318577-3319128	S_Shore	RGS12;RGS12	NM_198229;NM_002926	Body;Body		4:3289301-3289489				-0.0041829	3.79991	-4.39614	1.56674e-05	0.00769222
	chr8	131244107	-	cg11969602		OpenSea	ASAP1	NM_018482	Body	TRUE					0.0125183	3.13522	4.39529	1.57248e-05	0.00771051
	chr14	92879474	-	cg03493774		OpenSea	SLC24A4;SLC24A4;SLC24A4	NM_153647;NM_153648;NM_153646	Body;Body;Body	TRUE					0.0300296	0.902496	4.39491	1.5751e-05	0.00771345
	chr2	226265799	+	cg01827195		OpenSea	KIAA1486	NM_020864	5'UTR						0.0382068	0.174732	4.39325	1.58636e-05	0.00775629
	chr3	127458907	-	cg02019942		OpenSea	MGLL;MGLL	NM_007283;NM_001003794	Body;Body	TRUE					-0.0035353	2.74904	-4.39302	1.58791e-05	0.00775629
	chr5	483546	+	cg16651552	chr5:481639-482225	S_Shore	SLC9A3	NM_004174	Body		5:535601-536901				-0.0075309	2.54243	-4.39192	1.59547e-05	0.00778072
	chr8	141229477	-	cg16815625		OpenSea	TRAPPC9;TRAPPC9	NM_001160372;NM_031466	Body;Body		8:141298512-141298685				-0.0059635	2.21123	-4.3917	1.59699e-05	0.00778072
	chr1	182587340	-	cg27298324	chr1:182584177-182584545	S_Shelf									0.0260158	0.516356	4.38851	1.61902e-05	0.00787803
	chr17	4443121	-	cg06580879	chr17:4439300-4439705	S_Shelf	SPNS2;MYBBP1A;MYBBP1A	NM_001124758;NM_014520;NM_001105538	3'UTR;Body;Body		17:4389870-4389941	17:4442981-4443233	Unclassified_Cell_type_specific		0.0180925	1.88347	4.38747	1.62631e-05	0.00790339
	chr9	99318213	+	cg14276584		OpenSea	CDC14B;CDC14B;CDC14B	NM_003671;NM_033331;NM_001077181	Body;Body;Body	TRUE					-0.0009373	0.302601	4.38619	1.63525e-05	0.00793676
	chr11	78136642	+	cg25486618		OpenSea				TRUE					-0.0004014	0.511967	4.38485	1.64473e-05	0.00797266
	chr10	87360396	-	cg27317356		OpenSea	GRID1	NM_017551	3'UTR						-0.0055099	0.615576	4.38447	1.64744e-05	0.00797566
	chr11	119242685	-	cg24016626		OpenSea	USP2	NM_004205	Body	TRUE					0.0147208	-1.59179	4.38414	1.64972e-05	0.00797658
	chr6	166911121	-	cg01577646		OpenSea	RPS6KA2;RPS6KA2	NM_021135;NM_001006932	Body;Body		6:166830887-166831359				-0.0050955	2.01551	-4.38343	1.65477e-05	0.00798594
	chr1	6580525	+	cg06972903		OpenSea	PLEKHG5	NM_198681	TSS1500	TRUE				TRUE	0.0257766	0.163879	4.38328	1.65584e-05	0.00798594
	chr1	58333307	-	cg00944580		OpenSea	DAB1;MIR548D2	NM_021080;NR_030385	5'UTR;TSS1500						0.0157811	2.06561	4.38208	1.66438e-05	0.00801701
	chr12	123750827	+	cg14790739	chr12:123754049-123754373	N_Shelf	CDK2AP1	NM_004642	Body		12:122316735-122316818				-0.0064656	3.78653	-4.38173	1.6669e-05	0.00801904
	chr3	185270308	+	cg08099797		OpenSea	LIPH;LIPH	NM_139248;NM_139248	5'UTR;1stExon						0.0059976	1.62025	4.38105	1.67177e-05	0.00802692
	chr3	187914247	-	cg26172051		OpenSea	LPP	NM_001167672	5'UTR	TRUE					-0.0081881	1.73153	-4.38092	1.67274e-05	0.00802692
	chr2	231906079	+	cg09862200	chr2:231902026-231903122	S_Shelf	C2orf72	NM_001144994	Body						-0.0026719	1.11112	-4.38029	1.67722e-05	0.00803786
	chr2	182549955	-	cg13848989	chr2:182547873-182549177	S_Shore					2:182258082-182258385				-0.0224311	-0.093779	-4.38002	1.67923e-05	0.00803786
	chr8	140854244	+	cg16586880		OpenSea	TRAPPC9;TRAPPC9	NM_001160372;NM_031466	Body;Body	TRUE					-0.0065561	2.49276	-4.37923	1.68489e-05	0.00805487
	chr1	160112673	+	cg05795390		OpenSea	ATP1A2	NM_000702	3'UTR						-0.00442	2.2114	-4.37824	1.6921e-05	0.00807922
	chr12	101189608	+	cg14107382		OpenSea	ANO4	NM_178826	5'UTR	TRUE					0.017878	-0.162769	4.3778	1.69529e-05	0.00808433
	chr7	158494734	-	cg05703659	chr7:158497157-158498011	N_Shelf	NCAPG2	NM_017760	5'UTR	TRUE					0.0094303	2.15533	4.37606	1.70795e-05	0.00813458
	chr7	27143806	-	cg02707071	chr7:27143181-27143479	S_Shore	HOXA2	NM_006735	TSS1500	TRUE		7:27143792-27143919	Unclassified_Cell_type_specific		0.0160166	0.191905	4.3757	1.71066e-05	0.00813732
	chr17	79138873	-	cg05569220	chr17:79139501-79140028	N_Shore	LOC388428;AATK	NR_027255;NM_001080395	TSS1500;Body						0.0076128	-0.843147	4.37516	1.71456e-05	0.00814573
	chr10	134421785	-	cg19807317		OpenSea	INPP5A	NM_005539	Body		10:134271553-134271889	10:134421399-134421806	Unclassified_Cell_type_specific		-0.0103522	1.72116	-4.37417	1.7219e-05	0.00817044
	chr22	38711154	+	cg04728789	chr22:38712684-38713333	N_Shore	CSNK1E;CSNK1E	NM_001894;NM_152221	5'UTR;5'UTR	TRUE					0.0162092	-1.55631	4.37293	1.73105e-05	0.00820366
	chr8	58907821	+	cg20702559	chr8:58907001-58907822	Island	FAM110B	NM_147189	5'UTR		8:59069274-59070376				-0.00623602	-3.57653	-4.37244	1.7347e-05	0.00821081
	chr17	28696496	+	cg14554468		OpenSea				TRUE					0.0143825	0.566491	4.37151	1.74161e-05	0.0082333
	chr16	2140326	+	cg08983215	chr16:2139803-2142170	Island	PKD1;MIR1225;PKD1	NM_001009944;NR_030646;NM_000296	Body;TSS200;Body		16:2079683-2082494				-0.0066077	2.47383	-4.36998	1.75308e-05	0.00827726
	chr1	207070539	+	cg23909633		OpenSea	IL24;IL24	NM_006850;NM_181339	TSS1500;TSS1500						-0.0038341	3.78629	-4.3696	1.75598e-05	0.00827814
	chr10	34061647	+	cg02191862		OpenSea				TRUE					0.018887	-0.758189	4.36938	1.7576e-05	0.00827814
	chr1	2836564	-	cg14836978		OpenSea					1:2826420-2826513				-0.0041238	2.59791	-4.369	1.76046e-05	0.00828139
	chr16	70733832	+	cg08796240		OpenSea	VAC14	NM_018052	Body		16:69291216-69291489				-0.0105385	2.44304	-4.36835	1.76539e-05	0.00828906
	chr17	980014	+	cg25018458	chr17:981508-981748	N_Shore	ABR;ABR;ABR	NM_021962;NM_001092;NM_001159746	Body;Body;Body						0.0061351	3.83035	4.36813	1.76706e-05	0.00828906
	chr1	3412973	-	cg01792592		OpenSea	MEGF6	NM_001409	Body			1:3412903-3413124	Unclassified		-0.0176188	2.14515	-4.36776	1.76989e-05	0.00828906
	chr17	4401718	-	cg15440512	chr17:4401959-4403323	N_Shore	SPNS2	NM_001124758	TSS1500						0.0087396	-1.28845	4.36764	1.77077e-05	0.00828906
	chr15	55562773	-	cg04042305		OpenSea	RAB27A;RAB27A;RAB27A;RAB27A	NM_183236;NM_183235;NM_183234;NM_004580	5'UTR;5'UTR;TSS1500;TSS200						-0.0095947	2.26576	-4.36598	1.78341e-05	0.00832399
	chr11	65191707	+	cg18019132	chr11:65189463-65190295	S_Shore	NEAT1	NR_028272	Body			11:65188622-65191947	Promoter_Associated		-0.0378948	-0.359211	-4.36581	1.78468e-05	0.00832399
	chr11	131557695	-	cg23725072	chr11:131560356-131560559	N_Shelf	NTM	NM_001048209	Body		11:131062334-131063005				-0.0055003	2.67921	-4.3658	1.78477e-05	0.00832399
	chr10	98325779	-	cg23281555		OpenSea	TM9SF3	NM_020123	Body	TRUE					0.0064872	0.125317	4.36473	1.79298e-05	0.0083485
	chr8	1810433	+	cg16294168		OpenSea	ARHGEF10	NM_014629	Body		8:1797674-1798045				-0.0061685	1.9242	-4.36431	1.79623e-05	0.0083485
	chr4	21120300	+	cg24586554		OpenSea	KCNIP4;KCNIP4;KCNIP4;KCNIP4	NM_147183;NM_001035003;NM_001035004;NM_147182	Body;Body;5'UTR;5'UTR	TRUE					0.0179545	0.382152	4.36369	1.80101e-05	0.0083485
	chr10	133929736	-	cg18435928	chr10:133930595-133931010	N_Shore	JAKMIP3	NM_001105521	Body		10:133779726-133781263				-0.0097816	2.7216	-4.36334	1.8037e-05	0.0083485
	chr13	113698431	+	cg16264004	chr13:113701833-113702280	N_Shelf	MCF2L;MCF2L	NM_001112732;NM_024979	Body;Body		13:112746409-112746433				0.0181393	-0.24302	4.36333	1.80371e-05	0.0083485
	chr17	56270828	+	cg17374802	chr17:56274392-56274598	N_Shelf	EPX	NM_000502	Body						-0.0063885	2.54464	-4.36324	1.80444e-05	0.0083485
	chr7	1491280	+	cg08937407	chr7:1491773-1491975	N_Shore	MICALL2	NM_182924	Body		7:1457806-1458002				-0.005635	1.87238	-4.36304	1.80597e-05	0.0083485
	chr16	51192174	-	cg16746369	chr16:51189800-51190260	S_Shore				TRUE					-0.0046263	2.24638	-4.36267	1.80882e-05	0.0083485
	chr17	29817279	-	cg25709050	chr17:29814614-29815662	S_Shore	RAB11FIP4	NM_032932	Body	TRUE		17:29817272-29817548	Unclassified_Cell_type_specific		-0.0030862	2.11111	-4.36254	1.80989e-05	0.0083485
	chr17	76920454	-	cg11342615	chr17:76920684-76921961	N_Shore	TIMP2	NM_003255	Body		17:74431961-74432107				-0.0074705	-0.675056	4.36228	1.81188e-05	0.0083485
	chr10	80961382	+	cg09354331		OpenSea	ZMIZ1	NM_020338	5'UTR						-0.0100048	1.94733	-4.3604	1.8265e-05	0.00839969
	chr11	60689766	-	cg23246509	chr11:60691785-60692532	N_Shelf	TMEM109	NM_024092	3'UTR						-0.0034903	2.12839	-4.36029	1.82739e-05	0.00839969
	chr22	27017904	+	cg11941420		OpenSea	CRYBA4	NM_001886	TSS200						0.0028136	2.11289	4.35954	1.8332e-05	0.0084132
	chr1	180148192	-	cg19936954		OpenSea	QSOX1;QSOX1	NM_002826;NM_001004128	Body;Body			1:180147703-180148844	Gene_Associated		0.0122908	-2.3027	4.35935	1.83473e-05	0.0084132
	chr2	240014758	-	cg16202803		OpenSea	HDAC4	NM_006037	Body		2:239679681-239679732				-0.0038853	2.14033	-4.35885	1.83863e-05	0.00842099
	chr1	156122709	+	cg14847134		OpenSea	SEMA4A	NM_022367	TSS1500	TRUE					-0.0042168	1.69472	-4.35829	1.84305e-05	0.00843111
	chr2	175643491	-	cg19867579		OpenSea				TRUE		2:175642470-175643896	Promoter_Associated_Cell_type_specific	TRUE	-0.0053079	2.14207	-4.35765	1.84815e-05	0.00844434
	chr6	30582352	+	cg04694022	chr6:30584885-30585677	N_Shelf	PPP1R10	NM_002714	5'UTR						0.0154953	-1.55213	4.3569	1.85404e-05	0.00844487
	chr15	79223378	+	cg02145220		OpenSea	CTSH;CTSH	NM_148979;NM_004390	Body;Body	TRUE				TRUE	-0.0053663	2.60192	-4.35686	1.85434e-05	0.00844487
	chr7	91759314	+	cg22030102	chr7:91763095-91764367	N_Shelf	CYP51A1;CYP51A1	NM_001146152;NM_000786	5'UTR;Body						0.0099177	1.41445	4.35676	1.85519e-05	0.00844487
	chr10	99330056	+	cg07748741	chr10:99329960-99330204	Island	UBTD1	NM_024954	Body		10:99320018-99320155				-0.0096763	2.5353	-4.35639	1.85808e-05	0.00844487
	chr1	16345293	+	cg09858176		OpenSea	HSPB7	NM_014424	TSS200	TRUE				TRUE	-0.0042813	2.73087	-4.35603	1.86096e-05	0.00844487
	chr2	236715747	+	cg19759366		OpenSea	AGAP1;AGAP1	NM_014914;NM_001037131	Body;Body	TRUE	2:236380483-236380792				-0.0155548	1.48193	-4.35596	1.86153e-05	0.00844487
	chr3	16766180	+	cg22626825		OpenSea				TRUE					0.005811	0.379369	4.35481	1.87067e-05	0.00847624
	chr8	32441430	+	cg17661135		OpenSea	NRG1;NRG1;NRG1;NRG1;NRG1;NRG1;NRG1;NRG1;NRG1;NRG1;NRG1;NRG1	NM_013960;NM_001160005;NM_013958;NM_013964;NM_013957;NM_013956;NM_004495;NM_001160008;NM_013962;NM_001160004;NM_001160007;NM_001160002	Body;Body;Body;Body;Body;Body;Body;Body;Body;Body;Body;Body	TRUE					0.0097745	1.44191	4.35453	1.87297e-05	0.00847659
	chr3	99551998	+	cg03617850		OpenSea	C3orf26;FILIP1L;MIR548G	NM_032359;NM_182909;NR_031662	Body;3'UTR;Body						0.0163201	0.904035	4.35402	1.87705e-05	0.00848503
	chr7	75621856	-	cg04792024	chr7:75623357-75624164	N_Shore	TMEM120A	NM_031925	Body						-0.0069338	2.43396	-4.35308	1.88455e-05	0.00850556
	chr7	71800412	-	cg00277397	chr7:71800757-71802768	N_Shore	CALN1;CALN1	NM_001017440;NM_031468	5'UTR;Body						-0.0048544	2.44878	-4.35266	1.88795e-05	0.00850556
	chr10	116307714	-	cg07317843		OpenSea	ABLIM1;ABLIM1;ABLIM1	NM_001003408;NM_001003407;NM_002313	Body;Body;Body		10:116297415-116297761				-0.0038289	1.77004	-4.35261	1.88833e-05	0.00850556
	chr1	230208170	+	cg07022343	chr1:230202494-230204209	S_Shelf	GALNT2	NM_004481	Body	TRUE					-0.0091072	1.60203	-4.35226	1.8912e-05	0.00850556
	chr8	22446721	-	cg01463828		OpenSea	PDLIM2;PDLIM2;PDLIM2	NM_021630;NM_198042;NM_176871	Body;Body;Body		8:22502539-22502897	8:22445089-22446897	Unclassified_Cell_type_specific	TRUE	0.0182274	-0.275568	4.35167	1.89596e-05	0.00850556
	chr4	82057467	-	cg27233151		OpenSea	PRKG2	NM_006259	Body	TRUE					0.0122936	1.27612	4.35167	1.89599e-05	0.00850556
	chr3	40234536	+	cg10996932		OpenSea	MYRIP	NM_015460	Body	TRUE					0.0151489	2.60447	4.35138	1.89833e-05	0.00850556
	chr11	58499409	-	cg21527411		OpenSea	GLYAT;GLYAT;GLYAT;GLYAT	NM_201648;NM_005838;NM_201648;NM_005838	1stExon;1stExon;5'UTR;5'UTR						0.0050603	2.52501	4.35092	1.90207e-05	0.00850556
	chr7	4829256	-	cg04618897	chr7:4828344-4828549	S_Shore	KIAA0415	NM_014855	Body						-0.0061942	2.26696	-4.35077	1.90326e-05	0.00850556
	chr1	70036106	-	cg22076941	chr1:70032967-70034495	S_Shore									0.0156579	-1.30445	4.3507	1.90386e-05	0.00850556
	chr16	67969367	+	cg21445230	chr16:67969290-67970418	Island	PSMB10	NM_002801	Body		16:66526634-66528210				0.0151179	-2.22171	4.34914	1.91656e-05	0.00854103
	chr20	44843080	-	cg11266407	chr20:44838887-44839204	S_Shelf	CDH22	NM_021248	Body					TRUE	0.007871	-0.457146	4.3489	1.9185e-05	0.00854103
	chr16	89445433	+	cg00926926		OpenSea	ANKRD11	NM_013275	5'UTR		16:87972902-87973005				-0.004265	2.15919	-4.3489	1.91851e-05	0.00854103
	chr7	56357732	-	cg26467999	chr7:56355508-56355798	S_Shore									0.0080379	1.43963	4.34861	1.92086e-05	0.00854155
	chr4	73531188	+	cg23510089		OpenSea				TRUE					0.0093503	0.69701	4.34799	1.926e-05	0.00855443
	chr1	3154700	+	cg21412629	chr1:3155160-3155361	N_Shore	PRDM16;PRDM16	NM_022114;NM_199454	Body;Body			1:3154598-3154770	Unclassified_Cell_type_specific		-0.0059373	1.86105	-4.34699	1.93424e-05	0.00855768
	chr8	19540466	-	cg15379858		OpenSea	CSGALNACT1;CSGALNACT1	NR_024040;NM_018371	TSS1500;TSS1500						-0.0027668	3.33469	-4.34698	1.93433e-05	0.00855768
	chr17	71257980	+	cg18772573		OpenSea	CPSF4L;CPSF4L	NM_001129885;NM_001129885	1stExon;5'UTR						-0.0047019	2.5139	-4.34693	1.93469e-05	0.00855768
	chr9	130853333	+	cg13983182		OpenSea	SLC25A25;SLC25A25	NM_001006641;NM_001006642	Body;TSS1500						0.0093803	-1.00129	4.34681	1.93569e-05	0.00855768
	chr1	39877065	+	cg09791673	chr1:39874018-39875239	S_Shore	KIAA0754;MACF1;MACF1	NM_015038;NM_012090;NM_033044	1stExon;Body;Body	TRUE		1:39876316-39877465	Unclassified	TRUE	0.0092444	-0.582217	4.34624	1.94042e-05	0.00856063
	chr14	61125450	-	cg01690062	chr14:61123613-61124613	S_Shore									0.0108046	-0.424301	4.34619	1.94084e-05	0.00856063
	chr5	173317332	-	cg18757087	chr5:173314931-173315979	S_Shore	CPEB4	NM_030627	1stExon	TRUE					0.0183415	-1.6874	4.34523	1.94877e-05	0.00857884
	chr15	74927688	+	cg11152412		OpenSea	EDC3;EDC3;EDC3	NM_001142443;NM_025083;NM_001142444	Body;Body;Body			15:74927479-74928115	Promoter_Associated	TRUE	0.0116166	-1.62298	4.34515	1.94946e-05	0.00857884
	chr18	13501701	+	cg19455642	chr18:13498761-13499720	S_Shore	C18orf1;C18orf1	NM_181481;NM_181482	Body;Body			18:13501647-13501841	Unclassified_Cell_type_specific		0.013798	-0.461789	4.34466	1.95354e-05	0.00858689
	chr8	17206725	+	cg12186771		OpenSea	MTMR7	NM_004686	Body	TRUE					-0.0162304	0.486684	4.34359	1.96252e-05	0.00861643
	chr2	220316415	+	cg06344576	chr2:220312698-220314094	S_Shelf	SPEG	NM_005876	Body					TRUE	-0.0015488	1.41338	-4.34259	1.97092e-05	0.00863722
	chr10	42970738	-	cg19576847	chr10:42971195-42971834	N_Shore	LOC84856	NR_026827	TSS200						-0.0068745	2.64462	-4.34248	1.97177e-05	0.00863722
	chr8	87570714	-	cg02712949		OpenSea	CPNE3	NM_003909	3'UTR						0.0038294	0.215591	4.34136	1.98127e-05	0.00866888
	chr22	45094531	-	cg22778120	chr22:45097755-45098801	N_Shelf	PRR5;PRR5;PRR5;PRR5	NM_001017529;NM_001017530;NM_001017528;NM_015366	5'UTR;5'UTR;5'UTR;5'UTR	TRUE				TRUE	-0.0053623	1.81963	-4.34095	1.9847e-05	0.00867394
	chr13	100037488	+	cg05271910		OpenSea	UBAC2;UBAC2;UBAC2	NM_001144072;NM_177967;NR_026644	Body;Body;Body		13:98835437-98835490				-0.0034793	3.56743	-4.3404	1.9894e-05	0.00868457
	chr19	5147855	-	cg09934706	chr19:5147854-5148176	Island	KDM4B	NM_015015	Body		19:5098837-5099176	19:5147811-5148034	Unclassified_Cell_type_specific		-0.0084472	2.04838	-4.33978	1.99467e-05	0.0086966
	chr3	46919454	-	cg13156411	chr3:46923265-46925182	N_Shelf	PTH1R	NM_000316	5'UTR						-0.0031649	3.60885	-4.33954	1.99671e-05	0.0086966
	chr7	158819193	-	cg21480740	chr7:158817175-158817629	S_Shore				TRUE	7:158511880-158512121				-0.0039989	1.72388	-4.33787	2.01093e-05	0.00874854
	chr19	46363340	+	cg16521605	chr19:46366202-46366605	N_Shelf	SYMPK	NM_004819	5'UTR						-0.0052925	3.32038	-4.33746	2.01446e-05	0.00875199
	chr1	1684311	-	cg24086442	chr1:1685373-1685971	N_Shore	NADK	NM_023018	3'UTR		1:1674101-1674281				-0.0034179	2.35674	-4.33703	2.01812e-05	0.00875199
	chr8	37378276	-	cg23280999		OpenSea					8:37497419-37497583				0.0157863	1.20333	4.33674	2.02067e-05	0.00875199
	chr16	88575557	+	cg07099810	chr16:88573285-88573489	S_Shelf	ZFPM1	NM_153813	Body		16:87102850-87103087				-0.0058102	2.79549	-4.33671	2.02089e-05	0.00875199
	chr20	3145356	+	cg13598480	chr20:3145121-3145746	Island	ProSAPiP1	NM_014731	Body		20:3093178-3093746	20:3145065-3145504	Unclassified_Cell_type_specific		-0.0024304	3.13368	-4.33568	2.02979e-05	0.00876985
	chr7	1493126	+	cg11251690	chr7:1491773-1491975	S_Shore	MICALL2	NM_182924	Body	TRUE	7:1459625-1459684	7:1493126-1493369	Unclassified_Cell_type_specific		-0.0047633	2.26576	-4.33549	2.03145e-05	0.00876985
	chr7	4747745	+	cg14015401		OpenSea	FOXK1	NM_001037165	Body						-0.0036522	2.22164	-4.33544	2.0319e-05	0.00876985
	chr7	27184450	+	cg07049592	chr7:27182613-27185562	Island	HOXA5	NM_019102	TSS1500		7:27150952-27151569	7:27182652-27184498	Unclassified		0.0131012	-0.903931	4.33491	2.03644e-05	0.00877169
	chr17	55976522	+	cg05230392		OpenSea	CUEDC1	NM_017949	5'UTR	TRUE				TRUE	-0.0025661	-1.14414	4.33442	2.04068e-05	0.00877169
	chr11	2482735	-	cg23801748		OpenSea	KCNQ1;KCNQ1;KCNQ1	NM_181798;NM_181798;NM_000218	1stExon;5'UTR;Body						0.0086801	3.3297	4.33435	2.04127e-05	0.00877169
	chr6	43057827	-	cg06152926		OpenSea	PTK7;PTK7;PTK7;PTK7	NM_002821;NM_152881;NM_152882;NM_152880	Body;Body;Body;Body	TRUE					-0.0044431	1.39732	-4.33426	2.04211e-05	0.00877169
	chr1	203199023	+	cg25705508		OpenSea	CHIT1	NM_003465	TSS200						-0.0048731	3.2705	-4.33406	2.04381e-05	0.00877169
	chr16	2804731	+	cg05958351	chr16:2806311-2806579	N_Shore	SRRM2	NM_016333	5'UTR			16:2804684-2805001	Promoter_Associated_Cell_type_specific		-0.0051784	1.2164	-4.33243	2.05811e-05	0.00881829
	chr11	28857582	-	cg04062622		OpenSea				TRUE					-0.0006786	1.90493	4.33229	2.05928e-05	0.00881829
	chr1	32169868	+	cg16553500	chr1:32169537-32169869	Island	COL16A1	NM_001856	TSS200			1:32169209-32171124	Unclassified	TRUE	-0.0400555	0.17337	-4.33137	2.06736e-05	0.00882779
	chr2	179316481	+	cg21446511	chr2:179315214-179316573	Island	PRKRA;PRKRA;PRKRA;MIR548N;DFNB59;DFNB59	NM_001139518;NM_003690;NM_001139517;NR_031666;NM_001042702;NM_001042702	TSS1500;TSS1500;TSS1500;Body;5'UTR;1stExon		2:179023442-179024866	2:179316327-179316644	Promoter_Associated		-0.0084018	-2.68485	-4.3313	2.06798e-05	0.00882779
	chr1	2999586	+	cg10572807	chr1:2999727-2999978	N_Shore	PRDM16;PRDM16	NM_022114;NM_199454	Body;Body		1:2989314-2989825				-0.0033196	1.93584	-4.33125	2.06843e-05	0.00882779
	chr6	30853258	+	cg20955507	chr6:30852102-30852676	S_Shore	DDR1;DDR1	NM_013993;NM_001954	5'UTR;5'UTR						0.0082725	-1.2393	4.3305	2.07503e-05	0.00884227
	chr2	99013128	+	cg14087319		OpenSea	CNGA3;CNGA3	NM_001298;NM_001079878	Body;Body		2:98379469-98379842				-0.0057215	3.23948	-4.33028	2.07698e-05	0.00884227
	chr17	74480528	-	cg09123026		OpenSea	RHBDF2;RHBDF2	NM_024599;NM_001005498	5'UTR;5'UTR	TRUE				TRUE	0.0084106	3.88231	4.33008	2.07877e-05	0.00884227
	chr2	11965198	-	cg22193276		OpenSea	LPIN1	NM_145693	3'UTR						-0.0103206	1.33554	-4.32973	2.08188e-05	0.00884254
	chr1	152196106	-	cg26020982		OpenSea	HRNR	NM_001009931	5'UTR						0.0090248	-0.0220662	4.32955	2.08346e-05	0.00884254
	chr2	97361073	+	cg02764361		OpenSea	FER1L5;FER1L5	NM_001113382;NM_001077400	Body;TSS200						-0.0032073	3.32038	-4.32893	2.08899e-05	0.00885615
	chr5	96218069	+	cg25583619		OpenSea	ERAP2;ERAP2	NM_001130140;NM_022350	Body;Body	TRUE					0.017004	2.32445	4.32751	2.10164e-05	0.00889391
	chr19	49220223	+	cg14103343	chr19:49223054-49223312	N_Shelf	MAMSTR;MAMSTR	NM_182574;NM_001130915	TSS200;Body					TRUE	0.0132541	-1.81142	4.32735	2.10304e-05	0.00889391
	chr17	77954963	-	cg20402747	chr17:77955491-77955693	N_Shore	TBC1D16	NM_019020	Body		17:75569524-75569938				-0.0080403	1.86586	-4.3271	2.10524e-05	0.00889391
	chr1	244213886	+	cg15896892	chr1:244211034-244212088	S_Shore	ZNF238	NM_205768	TSS1500	TRUE		1:244213872-244213913	Promoter_Associated		0.0089658	-2.2059	4.32665	2.1093e-05	0.00889391
	chr17	70680294	-	cg27219182		OpenSea	SLC39A11;SLC39A11	NM_001159770;NM_139177	Body;Body	TRUE				TRUE	-0.0128399	2.29524	-4.32644	2.11122e-05	0.00889391
	chr1	2992640	+	cg16372810	chr1:2990030-2990718	S_Shore	PRDM16;PRDM16	NM_022114;NM_199454	Body;Body		1:2982111-2982672	1:2992545-2992737	Unclassified_Cell_type_specific		-0.0052762	2.57671	-4.32636	2.11186e-05	0.00889391
	chr10	49807993	-	cg23815312		OpenSea	ARHGAP22	NM_021226	Body	TRUE					0.0017628	0.670256	4.32563	2.11851e-05	0.00890298
	chr16	85787176	-	cg06144110	chr16:85783862-85785131	S_Shelf									-0.0121134	1.69224	-4.32551	2.11954e-05	0.00890298
	chr1	67156909	-	cg25030888		OpenSea	SGIP1	NM_032291	Body	TRUE					0.0119677	-0.210872	4.32535	2.12101e-05	0.00890298
	chr6	31845110	+	cg19117051		OpenSea	SLC44A4	NM_025257	Body						-0.0057036	1.80987	-4.32506	2.12359e-05	0.00890404
	chr17	72764985	-	cg14020176		OpenSea	SLC9A3R1	NM_004252	3'UTR	TRUE		17:72764939-72765059	Gene_Associated_Cell_type_specific		-0.005504	1.91525	-4.32475	2.12643e-05	0.00890615
	chr10	49892302	+	cg22835851		OpenSea	WDFY4	NM_020945	TSS1500						-0.0058622	1.1929	4.32435	2.13006e-05	0.00891044
	chr7	5635134	-	cg15246238	chr7:5632335-5634555	S_Shore	FSCN1	NM_003088	Body			7:5634708-5636118	Unclassified		0.0279291	0.378842	4.32412	2.13212e-05	0.00891044
	chr5	71512485	+	cg24953682		OpenSea				TRUE					0.0080489	2.22363	4.32362	2.13663e-05	0.00891952
	chr16	3195994	-	cg00761126	chr16:3199652-3199937	N_Shelf									-0.0097404	1.90964	-4.32307	2.14165e-05	0.00893072
	chr11	73034459	+	cg08679180		OpenSea	ARHGEF17	NM_014786	Body	TRUE				TRUE	-0.0152664	0.572736	-4.32188	2.15248e-05	0.00896464
	chr7	30287790	-	cg11994390		OpenSea				TRUE					0.025853	1.43856	4.32166	2.15448e-05	0.00896464
	chr2	8714363	-	cg23541422		OpenSea				TRUE	2:8631615-8631941				-0.0041647	2.55715	-4.32115	2.15922e-05	0.0089736
	chr12	114837666	+	cg18689332	chr12:114838312-114838889	N_Shore	TBX5;TBX5;TBX5;TBX5	NM_000192;NM_181486;NM_080717;NM_080718	Body;Body;Body;Body	TRUE	12:113321714-113322970				0.016842	-0.565141	4.32066	2.16367e-05	0.0089736
	chr9	130638259	-	cg04207306	chr9:130639738-130640143	N_Shore	AK1	NM_000476	5'UTR	TRUE					-0.0073951	1.48129	-4.32048	2.16536e-05	0.0089736
	chr12	1753866	+	cg14527250	chr12:1754997-1755243	N_Shore	WNT5B;WNT5B	NM_030775;NM_032642	Body;Body	TRUE		12:1753293-1754080	Unclassified_Cell_type_specific	TRUE	0.0126678	-1.15688	4.31998	2.16993e-05	0.0089736
	chr1	6445872	-	cg20414935		OpenSea	ACOT7;ACOT7;ACOT7	NM_007274;NM_181864;NM_181864	Body;1stExon;5'UTR	TRUE				TRUE	0.0172502	-0.928689	4.31982	2.17141e-05	0.0089736
	chr7	2476326	-	cg05482022	chr7:2472245-2473567	S_Shelf					7:2442822-2443189				-0.0056487	1.16928	4.31979	2.17169e-05	0.0089736
	chr9	131872018	+	cg04653308	chr9:131872624-131873959	N_Shore	CRAT;CRAT;PPP2R4	NM_000755;NR_028048;NM_021131	Body;Body;TSS1500						-0.0067219	-0.00455427	-4.31964	2.17307e-05	0.0089736
	chr12	8088818	-	cg20972214		OpenSea	SLC2A3;SLC2A3	NM_006931;NM_006931	1stExon;5'UTR			12:8088574-8089254	Promoter_Associated	TRUE	0.0089211	-2.42505	4.31934	2.17587e-05	0.00897546
	chr20	36839442	+	cg20606255		OpenSea	KIAA1755	NM_001029864	3'UTR	TRUE					0.0182653	-2.08151	4.31845	2.18412e-05	0.00899822
	chr16	85482530	-	cg09910876		OpenSea				TRUE	16:84039827-84040353	16:85482351-85482708	Unclassified_Cell_type_specific		-0.0056236	1.9541	-4.31823	2.1861e-05	0.00899822
	chr18	21794764	+	cg05709468		OpenSea	OSBPL1A;OSBPL1A	NM_080597;NM_018030	Body;Body	TRUE					0.005916	0.0239169	4.31694	2.19817e-05	0.00903814
	chr21	47851621	-	cg04222409	chr21:47851448-47851683	Island	PCNT	NM_006031	Body		21:46675898-46676597				0.013462	2.84624	4.31645	2.20273e-05	0.00904714
	chr2	131803637	+	cg21028260		OpenSea	ARHGEF4;ARHGEF4	NM_032995;NM_015320	3'UTR;Body						-0.0029741	2.4185	-4.3161	2.20603e-05	0.00905097
	chr1	47073138	-	cg26228014	chr1:47069615-47070179	S_Shelf									-0.0053599	1.91277	-4.31528	2.21369e-05	0.00907265
	chr6	17045947	-	cg14972827		OpenSea				TRUE					-0.0076181	0.706784	4.31445	2.22146e-05	0.00909028
	chr8	48437852	-	cg08169341		OpenSea	KIAA0146	NM_001080394	Body	TRUE				TRUE	-0.0065763	0.046935	4.31432	2.22275e-05	0.00909028
	chr19	948452	+	cg15410236	chr19:950020-950370	N_Shore	ARID3A	NM_005224	Body		19:898398-899463				0.0065152	3.51119	4.31365	2.22901e-05	0.00910614
	chr8	25227128	+	cg20227326		OpenSea	DOCK5	NM_024940	Body	TRUE					0.0173729	2.6443	4.31281	2.23699e-05	0.00912899
	chr12	3381009	+	cg20639398		OpenSea	TSPAN9;TSPAN9	NM_006675;NM_001168320	Body;Body	TRUE					-0.0020204	2.12231	-4.31237	2.24118e-05	0.00913632
	chr17	62307787	+	cg09562938		OpenSea	TEX2	NM_018469	5'UTR	TRUE					-0.0047325	3.39832	-4.31174	2.24713e-05	0.00915082
	chr19	1465556	+	cg12154045	chr19:1465206-1471241	Island	APC2	NM_005883	Body		19:1416207-1422617				-0.0064484	2.54614	-4.31113	2.25294e-05	0.0091647
	chr5	180055982	+	cg13643874	chr5:180055849-180056126	Island	FLT4;FLT4	NM_002020;NM_182925	Body;Body		5:179988404-179989093				-0.0089077	3.07654	-4.31053	2.25868e-05	0.00917828
	chr2	74607470	-	cg08864042		OpenSea	DCTN1;DCTN1;DCTN1;DCTN1	NM_004082;NM_004082;NM_001135040;NM_001135040	5'UTR;1stExon;1stExon;5'UTR	TRUE				TRUE	0.0109712	-2.86708	4.30997	2.26411e-05	0.00919054
	chr7	73748830	-	cg22189544	chr7:73752819-73753343	N_Shelf	CLIP2;CLIP2	NM_032421;NM_003388	Body;Body					TRUE	-0.0039909	2.16514	-4.30836	2.27955e-05	0.0092434
	chr7	155562314	-	cg15858747		OpenSea	RBM33	NM_053043	Body		7:155254949-155255079				0.0209993	1.85855	4.30758	2.28719e-05	0.00924526
	chr7	158769835	+	cg22646780	chr7:158766126-158767400	S_Shelf				TRUE	7:158462532-158462697	7:158768491-158770249	Promoter_Associated		0.0050819	-1.3867	4.30757	2.28723e-05	0.00924526
	chr17	73823769	-	cg02627403		OpenSea	UNC13D	NM_199242	3'UTR	TRUE		17:73822946-73824716	Promoter_Associated		0.0115133	-0.707953	4.30742	2.28868e-05	0.00924526
	chr19	15375283	-	cg02681400		OpenSea	BRD4;BRD4	NM_014299;NM_058243	Body;Body			19:15374658-15375362	Gene_Associated_Cell_type_specific	TRUE	0.0140152	-0.946257	4.30732	2.28969e-05	0.00924526
	chr13	21288714	+	cg25498385		OpenSea	IL17D	NM_138284	Body	TRUE				TRUE	-0.0084206	1.5619	-4.30512	2.31114e-05	0.00932204
	chr1	27471782	-	cg05778820		OpenSea	SLC9A1	NM_003047	Body	TRUE					-0.0054096	2.06037	-4.30468	2.31546e-05	0.0093296
	chr11	64527417	+	cg11887214		OpenSea	PYGM;PYGM;PYGM;PYGM	NM_001164716;NM_005609;NM_001164716;NM_005609	1stExon;1stExon;5'UTR;5'UTR	TRUE		11:64526979-64527838	Unclassified	TRUE	-0.0081789	0.51189	-4.30406	2.32154e-05	0.00934424
	chr1	154299179	-	cg06811467	chr1:154300975-154301528	N_Shore	ATP8B2;ATP8B2	NM_020452;NM_001005855	TSS1500;5'UTR						0.0163128	-2.38199	4.30301	2.33182e-05	0.00936878
	chr3	11056632	-	cg13685964	chr3:11058818-11059051	N_Shelf	SLC6A1	NM_003042	5'UTR						-0.0048228	2.08645	-4.30276	2.33434e-05	0.00936878
	chr2	135050894	+	cg14356440		OpenSea	MGAT5	NM_002410	Body	TRUE					0.0096285	2.97303	4.30264	2.33552e-05	0.00936878
	chr3	32149153	+	cg21145686	chr3:32147826-32148874	S_Shore	GPD1L	NM_015141	Body			3:32148867-32149208	Promoter_Associated		0.0243039	-0.0715311	4.30244	2.33745e-05	0.00936878
	chr3	66454763	-	cg21385480		OpenSea	LRIG1	NM_015541	Body	TRUE	3:66537427-66537601				-0.0062055	1.82868	-4.30056	2.35616e-05	0.00943389
	chr5	1058657	+	cg04467119	chr5:1060584-1060809	N_Shore	SLC12A7	NM_006598	Body		5:1110650-1111658	5:1058349-1058958	Unclassified_Cell_type_specific		-0.0065304	2.46923	-4.29985	2.36321e-05	0.00945221
	chr1	54809161	+	cg07812240		OpenSea	SSBP3;SSBP3;SSBP3	NM_001009955;NM_018070;NM_145716	Body;Body;Body	TRUE					0.0155467	1.51037	4.29898	2.37198e-05	0.00947323
	chr12	13903266	+	cg23019936		OpenSea	GRIN2B	NM_000834	Body	TRUE					0.0256454	2.12485	4.29883	2.37343e-05	0.00947323
	chr20	32245616	+	cg02850391		OpenSea	NECAB3;NECAB3	NM_031232;NM_031231	3'UTR;3'UTR						-0.0070975	1.43363	-4.29826	2.37916e-05	0.00948618
	chr5	149517768	+	cg04117986		OpenSea	PDGFRB	NM_002609	5'UTR	TRUE					-0.0042314	1.4408	-4.2978	2.3838e-05	0.00949477
	chr1	183274661	+	cg05380885		OpenSea	NMNAT2;NMNAT2	NM_015039;NM_170706	Body;TSS1500						0.0218768	2.26046	4.29679	2.39402e-05	0.00952382
	chr17	46651745	-	cg24761525	chr17:46654053-46654369	N_Shelf	HOXB3;HOXB3	NM_002146;NM_002146	5'UTR;1stExon		17:44006630-44006822				0.016731	-0.850874	4.29659	2.39608e-05	0.00952382
	chr11	86350134	-	cg12328429		OpenSea	ME3;ME3;ME3	NM_006680;NM_001161586;NM_001014811	Body;Body;Body	TRUE					0.0106146	2.55634	4.29616	2.40046e-05	0.00953132
	chr17	71289332	+	cg27065254		OpenSea	CDC42EP4	NM_012121	5'UTR	TRUE					-0.0077643	1.31611	-4.29584	2.40367e-05	0.00953414
	chr3	66455738	+	cg13496790		OpenSea	LRIG1	NM_015541	Body		3:66538230-66538434	3:66455677-66455921	Unclassified_Cell_type_specific		-0.0050429	2.05753	-4.29535	2.40867e-05	0.00954409
	chr1	205325859	-	cg27529555		OpenSea	KLHDC8A;KLHDC8A	NM_018203;NM_018203	5'UTR;1stExon						0.0052067	-0.581638	4.29371	2.42537e-05	0.00959216
	chr22	29704483	-	cg04929173	chr22:29702245-29704723	Island	GAS2L1;GAS2L1;GAS2L1	NM_152237;NM_006478;NM_152236	Body;Body;Body	TRUE	22:28034029-28034720	22:29704226-29705228	Unclassified_Cell_type_specific		0.0001186	1.75593	-4.29367	2.42583e-05	0.00959216
	chr2	16832247	-	cg04163638		OpenSea	FAM49A	NM_030797	5'UTR	TRUE					0.0260881	-0.590373	4.29245	2.43831e-05	0.0096306
	chr19	41283506	-	cg02975986	chr19:41283880-41284276	N_Shore	RAB4B	NM_016154	TSS1500			19:41283075-41284837	Promoter_Associated		0.00522319	-3.4915	4.29223	2.44059e-05	0.0096306
	chr19	54963396	-	cg01336878	chr19:54960191-54960948	S_Shelf	LENG8	NM_052925	Body			19:54963334-54963995	Promoter_Associated_Cell_type_specific		-0.0059585	3.39804	-4.29191	2.44397e-05	0.0096317
	chr1	180881088	+	cg23217419	chr1:180881316-180882592	N_Shore	KIAA1614	NM_020950	TSS1500		1:179147697-179149215	1:180880963-180881208	Unclassified_Cell_type_specific	TRUE	-0.0219194	-0.460409	-4.29172	2.44591e-05	0.0096317
	chr11	117957665	+	cg01728830		OpenSea	TMPRSS4;TMPRSS4	NM_001083947;NM_019894	Body;Body						0.0087336	2.97078	4.29105	2.45278e-05	0.0096488
	chr3	12949921	-	cg18050295	chr3:12949699-12950025	Island	IQSEC1;IQSEC1	NM_001134382;NM_014869	Body;Body		3:12924433-12924956				-0.0030412	2.83025	-4.29058	2.45774e-05	0.00965837
	chr13	43851727	+	cg24171628		OpenSea	ENOX1;ENOX1	NM_017993;NM_001127615	Body;Body	TRUE					-0.0071437	1.51535	-4.29008	2.46292e-05	0.00966877
	chr13	100545517	+	cg04259706	chr13:100547172-100547431	N_Shore	CLYBL	NM_206808	3'UTR			13:100545463-100545820	Unclassified_Cell_type_specific		-0.007479	1.47106	-4.28979	2.46592e-05	0.00967007
	chr18	24765485	+	cg16933181	chr18:24764951-24765507	Island	CHST9	NM_031422	TSS200		18:23018520-23019594			TRUE	-0.0195698	-1.28409	-4.28948	2.46919e-05	0.00967007
	chr15	88801339	+	cg06014588	chr15:88799522-88801017	S_Shore					15:86602266-86602532				0.0086617	-1.59958	4.28932	2.47085e-05	0.00967007
	chr1	2994051	+	cg06348826	chr1:2997272-2997473	N_Shelf	PRDM16;PRDM16	NM_022114;NM_199454	Body;Body						-0.0027727	1.93066	-4.2885	2.47942e-05	0.00968912
	chr11	133705235	+	cg00579200	chr11:133703052-133703708	S_Shore						11:133705134-133705467	Unclassified_Cell_type_specific	TRUE	0.0127085	-2.793	4.28837	2.48079e-05	0.00968912
	chr16	2522266	+	cg06604968	chr16:2521086-2525929	Island	NTN3	NM_006181	1stExon						-0.0116734	2.06099	-4.28811	2.48344e-05	0.00968959
	chr17	76134099	-	cg01125010	chr17:76136513-76137184	N_Shelf	TMC8	NM_152468	Body	TRUE		17:76133112-76134463	Promoter_Associated		0.0135026	2.69719	4.28749	2.48997e-05	0.00970314
	chr4	141674225	-	cg11513002	chr4:141676920-141678170	N_Shelf	TBC1D9	NM_015130	Body						0.0126961	2.68338	4.28728	2.4922e-05	0.00970314
	chr7	70061135	-	cg16911981	chr7:70060834-70061456	Island	AUTS2;AUTS2	NM_015570;NM_001127231	Body;Body		7:69698771-69699553	7:70060930-70061349	Unclassified_Cell_type_specific	TRUE	-0.0302695	-1.17037	-4.28663	2.49909e-05	0.00970314
	chr14	100706809	+	cg15389293	chr14:100704362-100707067	Island	YY1	NM_003403	Body		14:99774069-99776810	14:100706279-100707123	Promoter_Associated		-0.0041901	-2.37699	-4.2865	2.5004e-05	0.00970314
	chr6	169273346	+	cg05740106		OpenSea					6:169015244-169015308				-0.0057757	2.2472	-4.28634	2.50215e-05	0.00970314
	chr6	36107350	-	cg10750959		OpenSea	MAPK13	NM_002754	3'UTR	TRUE				TRUE	0.0153449	-0.138125	4.28633	2.50216e-05	0.00970314
	chr16	57512988	+	cg16547186		OpenSea	DOK4	NM_018110	Body	TRUE					0.0143747	-0.954252	4.28551	2.51084e-05	0.00972695
	chr14	73355148	-	cg00792184	chr14:73358789-73360934	N_Shelf	DPF3	NM_012074	Body	TRUE					-0.0146742	2.10636	-4.2848	2.51844e-05	0.00973702
	chr17	19290708	-	cg13030582		OpenSea	MFAP4	NM_002404	TSS1500	TRUE					0.008639	-0.868079	4.28428	2.52392e-05	0.00973702
	chr2	218843504	+	cg07616871	chr2:218843460-218843742	Island					2:218551474-218551967			TRUE	0.0168763	-1.03203	4.28426	2.52418e-05	0.00973702
	chr7	148684531	+	cg00419105		OpenSea						7:148684006-148685216	Promoter_Associated		0.00656741	-3.1408	4.28415	2.52536e-05	0.00973702
	chr6	30878530	+	cg04517643	chr6:30881533-30882296	N_Shelf	GTF2H4	NM_001517	Body						-0.0045054	2.86403	-4.28407	2.52619e-05	0.00973702
	chr6	160389601	+	cg11656326	chr6:160389832-160390890	N_Shore	IGF2R	NM_000876	TSS1500						0.0091053	-1.93779	4.28369	2.53029e-05	0.00974298
	chr2	66912619	-	cg11612040		OpenSea				TRUE					-0.0064422	3.24483	-4.28218	2.5464e-05	0.00978791
	chr19	46999109	-	cg16617301	chr19:46999028-46999290	Island	PNMAL2;PNMAL2	NM_020709;NM_020709	1stExon;5'UTR	TRUE	19:51688244-51691087	19:46998994-46999364	Unclassified_Cell_type_specific	TRUE	0.0134931	-1.5198	4.28194	2.54893e-05	0.00978791
	chr3	151157436	+	cg03906843		OpenSea	IGSF10	NM_178822	Body			3:151156727-151158265	Gene_Associated		0.0226748	-0.65771	4.2817	2.55151e-05	0.00978791
	chr1	76540999	+	cg10511850	chr1:76540147-76540653	S_Shore	ST6GALNAC3;ST6GALNAC3	NM_152996;NM_001160011	Body;Body			1:76540858-76541036	Unclassified_Cell_type_specific		0.0125476	0.555271	4.28164	2.5522e-05	0.00978791
	chr17	77457534	+	cg20495903	chr17:77460245-77460646	N_Shelf	HRNBP3	NM_001082575	5'UTR					TRUE	0.0300158	2.07866	4.28138	2.55497e-05	0.0097887
	chr15	89900455	-	cg22687982	chr15:89901914-89902785	N_Shore						15:89899970-89900498	Unclassified		-0.0107713	1.7212	-4.28112	2.55778e-05	0.00978963
	chr4	71587640	+	cg03173722		OpenSea	RUFY3;RUFY3;RUFY3	NM_001130709;NM_001037442;NM_014961	Body;TSS200;TSS200	TRUE				TRUE	0.0108224	-2.97775	4.27932	2.57727e-05	0.00983411
	chr11	10477847	+	cg23937993		OpenSea	AMPD3;AMPD3;AMPD3;AMPD3	NM_001025390;NM_001025390;NM_001025389;NM_000480	1stExon;5'UTR;5'UTR;Body	TRUE		11:10477285-10478350	Promoter_Associated	TRUE	0.0048574	-0.665396	4.27926	2.57799e-05	0.00983411
	chr19	19643269	+	cg01081069	chr19:19643124-19643327	Island	YJEFN3	NM_198537	Body	TRUE	19:19504107-19504369	19:19642780-19644509	Unclassified		0.0075229	-2.6081	4.27924	2.57812e-05	0.00983411
	chr6	138866898	+	cg17353337		OpenSea	NHSL1	NM_020464	Body	TRUE					-0.0013882	0.00450651	4.2791	2.5797e-05	0.00983411
	chr5	15993627	-	cg25579729		OpenSea				TRUE					0.0156084	2.58016	4.27826	2.58886e-05	0.00985735
	chr13	111291248	-	cg18961064	chr13:111290666-111290970	S_Shore	CARKD	NM_018210	3'UTR		13:110089215-110089337				-0.0109104	2.41652	-4.27807	2.59096e-05	0.00985735
	chr17	1782363	-	cg02059453		OpenSea	RPA1	NM_002945	Body		17:1729113-1729273				-0.0057382	3.53483	-4.27676	2.60522e-05	0.00989329
	chr17	2319906	+	cg00145352		OpenSea	LOC284009;METT10D	NR_028335;NM_024086	TSS1500;3'UTR			17:2319074-2320255	Unclassified		-0.0037066	0.0257272	4.27654	2.60765e-05	0.00989329
	chr17	48555565	-	cg07224067	chr17:48556004-48556509	N_Shore	RSAD1	NM_018346	TSS1500			17:48555358-48557279	Promoter_Associated		-0.0063429	1.57464	-4.27649	2.60817e-05	0.00989329
	chr1	8407891	-	cg21545013	chr1:8403697-8404102	S_Shelf									-0.0031232	2.51866	-4.27437	2.63159e-05	0.00997222
	chr1	183622007	-	cg20579480		OpenSea	APOBEC4;RGL1	NM_203454;NM_015149	5'UTR;5'UTR						0.0280068	0.922819	4.27264	2.65087e-05	0.0100306
	chr1	26054700	-	cg23675930		OpenSea	MAN1C1	NM_020379	Body	TRUE					-0.0091986	1.39919	-4.2725	2.65246e-05	0.0100306
	chr8	144460945	-	cg05991938	chr8:144461972-144462261	N_Shore	RHPN1	NM_052924	Body		8:144532088-144532412	8:144460939-144462346	Unclassified		-0.0030205	2.47253	-4.27228	2.65489e-05	0.0100306
	chr3	121312164	-	cg07378309		OpenSea	FBXO40	NM_016298	TSS200						0.014568	-0.304928	4.27163	2.66215e-05	0.0100482
	chr2	102012904	-	cg17654419		OpenSea				TRUE				TRUE	0.0212792	1.54042	4.27113	2.66781e-05	0.0100529
	chr10	71672822	-	cg05222243		OpenSea	COL13A1;COL13A1;COL13A1;COL13A1;COL13A1;COL13A1;COL13A1;COL13A1;COL13A1;COL13A1;COL13A1;COL13A1;COL13A1;COL13A1;COL13A1;COL13A1;COL13A1;COL13A1;COL13A1;COL13A1	NM_080798;NM_080809;NM_080800;NM_080811;NM_080810;NM_080799;NM_080813;NM_005203;NM_080815;NM_080807;NM_080801;NM_080808;NM_080814;NM_080802;NM_080812;NM_080805;NM_080806;NM_080804;NM_080803;NM_001130103	Body;Body;Body;Body;Body;Body;Body;Body;Body;Body;Body;Body;Body;Body;Body;Body;Body;Body;Body;Body	TRUE					-0.0077505	2.12485	-4.27077	2.67181e-05	0.0100529
	chr17	47436584	+	cg07164631	chr17:47438906-47439938	N_Shelf	ZNF652;ZNF652	NM_001145365;NM_014897	5'UTR;5'UTR	TRUE					0.0197227	1.80456	4.27072	2.67242e-05	0.0100529
	chr1	205012130	+	cg03732545		OpenSea	CNTN2	NM_005076	TSS1500		1:203278728-203279101			TRUE	0.0116248	-1.78306	4.27058	2.67393e-05	0.0100529
	chr17	74735058	+	cg01132443	chr17:74732345-74734222	S_Shore	MFSD11	NM_024311	Body			17:74734746-74735190	Promoter_Associated		0.0155057	-0.806708	4.26941	2.68709e-05	0.0100836
	chr3	181902114	-	cg05657111		OpenSea				TRUE					-0.0025629	1.62445	4.26905	2.69121e-05	0.0100836
	chr4	6299846	+	cg08703151	chr4:6303533-6304210	N_Shelf	WFS1;WFS1	NM_006005;NM_001145853	Body;Body	TRUE					-0.0056615	1.44241	-4.26887	2.69328e-05	0.0100836
	chr7	27153847	+	cg07061298	chr7:27154999-27155426	N_Shore	HOXA3;HOXA3;HOXA3	NM_153631;NM_153632;NM_030661	5'UTR;TSS1500;5'UTR					TRUE	0.0179895	-1.61311	4.26878	2.69431e-05	0.0100836
	chr3	14219389	+	cg20104055	chr3:14219715-14220408	N_Shore	LSM3;XPC;XPC;XPC	NM_014463;NR_027299;NM_001145769;NM_004628	TSS1500;Body;Body;Body			3:14219212-14221098	Promoter_Associated		0.0145358	0.0549132	4.26869	2.69529e-05	0.0100836
	chr19	46999055	-	cg03969996	chr19:46999028-46999290	Island	PNMAL2;PNMAL2	NM_020709;NM_020709	1stExon;5'UTR	TRUE	19:51688244-51691087	19:46998994-46999364	Unclassified_Cell_type_specific		0.015045	-2.00069	4.26827	2.7001e-05	0.0100917
	chr2	11123476	+	cg11241151		OpenSea				TRUE	2:11040927-11041068				0.0105624	-0.283876	4.26688	2.71589e-05	0.0101408
	chr11	120082805	+	cg25909064	chr11:120081487-120082345	S_Shore	OAF	NM_178507	Body						-0.005864	1.48256	-4.26639	2.72153e-05	0.0101519
	chr19	39142011	+	cg26831416	chr19:39138062-39138570	S_Shelf	ACTN4	NM_004924	Body					TRUE	-0.006688	1.64834	-4.26537	2.73314e-05	0.0101837
	chr2	120302419	-	cg02629106	chr2:120301702-120302455	Island	PCDP1	NM_001029996	5'UTR		2:120018176-120018925			TRUE	-0.0307291	-0.462221	-4.26518	2.7354e-05	0.0101837
	chr1	3037102	+	cg21394778	chr1:3038067-3038343	N_Shore	PRDM16;PRDM16	NM_022114;NM_199454	Body;Body		1:3026721-3027168				-0.0036465	2.1019	-4.26344	2.75543e-05	0.0102398
	chr2	97220393	+	cg04709900		OpenSea					2:96583999-96584586	2:97219960-97221091	Unclassified		-0.0006589	-1.39387	4.26341	2.75581e-05	0.0102398
	chr2	74227474	+	cg14481315	chr2:74229477-74229996	N_Shelf				TRUE					0.0150615	-1.98989	4.26304	2.76005e-05	0.0102455
	chr12	121146848	-	cg26716839	chr12:121148239-121148853	N_Shore	UNC119B	NM_001080533	TSS1500						-0.0059597	2.25954	-4.26147	2.77832e-05	0.0103034
	chr5	124081751	-	cg26413942		OpenSea	ZNF608	NM_020747	TSS1500						0.0143484	-0.730481	4.26099	2.78398e-05	0.0103144
	chr1	46391567	-	cg02835462		OpenSea	MAST2	NM_015112	Body	TRUE					0.0164653	2.07977	4.26044	2.79041e-05	0.0103236
	chr13	36728869	-	cg23875404	chr13:36728962-36729267	N_Shore									0.0145699	-0.333126	4.26028	2.79231e-05	0.0103236
	chr13	114077033	+	cg16322397		OpenSea	ADPRHL1;ADPRHL1	NM_138430;NM_199162	3'UTR;3'UTR	TRUE	13:113125034-113125174				-0.0041819	3.48108	-4.26008	2.79458e-05	0.0103236
	chr12	57335615	-	cg11254439		OpenSea				TRUE				TRUE	0.0187247	-1.31035	4.25967	2.79949e-05	0.0103301
	chr10	82224946	-	cg16988611		OpenSea	TSPAN14;TSPAN14	NM_001128309;NM_030927	5'UTR;5'UTR	TRUE		10:82224638-82225262	Promoter_Associated_Cell_type_specific		0.0130525	-1.61253	4.25947	2.80176e-05	0.0103301
	chr10	3319294	-	cg15031507		OpenSea					10:3309208-3309378				0.0260011	2.1596	4.25823	2.8164e-05	0.0103739
	chr7	27143717	-	cg06401979	chr7:27143181-27143479	S_Shore	HOXA2	NM_006735	TSS1500	TRUE					0.0201667	-1.09529	4.25801	2.81907e-05	0.0103739
	chr2	140443019	+	cg14927712		OpenSea				TRUE					0.0211006	0.818931	4.25675	2.83399e-05	0.0104181
	chr7	128551065	-	cg11461236	chr7:128550409-128550903	S_Shore	KCP;KCP	NM_001135914;NM_199349	TSS1500;TSS1500						-0.0047871	3.1205	-4.25654	2.83654e-05	0.0104181
	chr15	85305079	-	cg21253742		OpenSea	ZNF592	NM_014630	5'UTR	TRUE		15:85304849-85305278	Unclassified_Cell_type_specific		0.0075872	1.77313	4.25629	2.83943e-05	0.0104187
	chr4	57624039	-	cg12111309		OpenSea				TRUE		4:57623705-57624717	Unclassified	TRUE	0.0223761	0.277	4.25591	2.84403e-05	0.0104256
	chr17	3977385	-	cg06753513		OpenSea	ZZEF1	NM_015113	Body		17:3924115-3924251	17:3977344-3977901	Gene_Associated		0.0107686	3.18892	4.25505	2.85425e-05	0.010453
	chr1	160336486	+	cg08247612		OpenSea	NHLH1	NM_005598	TSS1500						-0.0028409	2.30631	-4.25355	2.87235e-05	0.0105015
	chr1	9004961	+	cg24052039		OpenSea	CA6	NM_001215	TSS1500						-0.005723	1.63848	-4.25349	2.87299e-05	0.0105015
	chr4	184315677	-	cg14798745	chr4:184319564-184320198	N_Shelf									0.0109719	3.88988	4.25275	2.88196e-05	0.0105217
	chr15	75941357	+	cg01968002	chr15:75939504-75940831	S_Shore	SNX33;SNX33	NM_153271;NM_153271	5'UTR;1stExon			15:75941184-75941500	Unclassified_Cell_type_specific		-0.0144395	0.658293	-4.25258	2.88403e-05	0.0105217
	chr6	151670725	+	cg05826214		OpenSea	AKAP12;AKAP12	NM_144497;NM_005100	Body;Body		6:151712070-151712518				0.0132539	2.7468	4.25235	2.88678e-05	0.0105217
	chr17	41221539	+	cg18830083		OpenSea	BRCA1;BRCA1;BRCA1;BRCA1;BRCA1;BRCA1	NM_007298;NM_007300;NM_007297;NR_027676;NM_007294;NM_007299	Body;Body;Body;Body;Body;Body	TRUE					-0.0031638	1.03156	4.25183	2.8931e-05	0.0105329
	chr17	4648566	-	cg14522800		OpenSea	ZMYND15;ZMYND15	NM_001136046;NM_032265	Body;Body		17:4595265-4595432	17:4648361-4648628	Unclassified_Cell_type_specific		0.0169813	-0.850118	4.25164	2.89535e-05	0.0105329
	chr21	18983396	-	cg14394939	chr21:18984005-18984298	N_Shore	BTG3;BTG3	NM_001130914;NM_006806	5'UTR;5'UTR						0.0041127	-0.303146	4.25129	2.89965e-05	0.0105384
	chr2	9816010	+	cg23418968		OpenSea				TRUE				TRUE	0.0051709	-0.573512	4.25074	2.9064e-05	0.0105529
	chr1	109926115	+	cg05048475		OpenSea	SORT1	NM_002959	Body	TRUE					0.0173375	-0.334623	4.24993	2.91619e-05	0.0105784
	chr22	46508604	+	cg22121941		OpenSea	MIRLET7A3;LOC400931;MIRLET7B	NR_029478;NR_027033;NR_029479	TSS200;Body;TSS1500						-0.0092637	1.69773	-4.24966	2.9195e-05	0.0105804
	chr6	43933763	+	cg26456259		OpenSea				TRUE					0.0185851	2.02889	4.24905	2.92703e-05	0.0105913
	chr5	148807759	+	cg07125256		OpenSea	MIR143;LOC728264	NR_029684;NR_027180	TSS1500;Body						-0.0022753	2.86129	-4.24897	2.92804e-05	0.0105913
	chr1	9365494	+	cg11413763		OpenSea	SPSB1	NM_025106	5'UTR	TRUE					-0.004835	2.90959	-4.2464	2.95975e-05	0.0106941
	chr1	223408268	+	cg11147878		OpenSea	SUSD4;SUSD4	NM_017982;NM_001037175	Body;3'UTR						0.0266336	1.11628	4.24621	2.96207e-05	0.0106941
	chr16	89408322	+	cg03517226	chr16:89408237-89408465	Island	ANKRD11	NM_013275	5'UTR		16:87935746-87935921	16:89408025-89408364	Unclassified_Cell_type_specific	TRUE	0.0263315	2.02113	4.24537	2.97247e-05	0.0107215
	chr6	139293014	-	cg14814167		OpenSea	REPS1;REPS1	NM_001128617;NM_031922	Body;Body	TRUE					0.0092473	-0.894743	4.24493	2.97795e-05	0.0107311
	chr1	226739902	+	cg11211263	chr1:226736354-226737412	S_Shelf	C1orf95	NM_001003665	Body						0.0224414	2.31346	4.24463	2.98168e-05	0.0107344
	chr20	3873404	+	cg14025831	chr20:3869453-3870570	S_Shelf	PANK2;PANK2;PANK2	NM_153638;NM_024960;NM_153640	Body;5'UTR;5'UTR						0.0253497	1.66837	4.24389	2.99095e-05	0.0107515
	chr9	139846100	+	cg13493001	chr9:139847313-139847559	N_Shore	LCN12	NM_178536	TSS1500						-0.0110533	2.23918	-4.2438	2.99205e-05	0.0107515
	chr16	57643932	+	cg00531137		OpenSea				TRUE		16:57643436-57644235	Unclassified		-0.0014157	0.465468	4.24334	2.99793e-05	0.0107575
	chr5	172305927	+	cg12355887		OpenSea	ERGIC1	NM_001031711	Body	TRUE	5:172238495-172238593				-0.0016082	1.13153	-4.24322	2.99935e-05	0.0107575
	chr16	15685126	+	cg02229757		OpenSea				TRUE		16:15684476-15685218	Promoter_Associated		0.0111279	-0.351034	4.2427	3.00586e-05	0.0107707
	chr8	17394958	-	cg16906456		OpenSea	SLC7A2;SLC7A2;SLC7A2	NM_003046;NM_001164771;NM_001008539	TSS1500;TSS1500;5'UTR						-0.0068851	2.6565	-4.24248	3.00872e-05	0.0107709
	chr5	1067634	-	cg06973176	chr5:1068746-1069000	N_Shore	SLC12A7	NM_006598	Body		5:1120430-1121187	5:1067622-1067826	Unclassified_Cell_type_specific		-0.0090019	2.36033	-4.24194	3.01549e-05	0.010785
	chr15	78315944	-	cg23941016		OpenSea	TBC1D2B;TBC1D2B	NM_144572;NM_015079	Body;Body	TRUE					-0.0057762	1.79933	-4.24153	3.02071e-05	0.0107936
	chr1	222910534	+	cg19672873		OpenSea	FAM177B	NM_207468	TSS200	TRUE					0.0240735	1.87258	4.24114	3.02561e-05	0.010801
	chr19	45504513	-	cg24016624	chr19:45504865-45505299	N_Shore	RELB	NM_006509	TSS200		19:50196198-50197273	19:45504149-45505709	Promoter_Associated		0.0058998	-2.64939	4.24061	3.03238e-05	0.010807
	chr4	174457371	-	cg01747862	chr4:174459200-174460054	N_Shore	NBLA00301	NR_003679	Body						0.0167426	-1.08216	4.24056	3.03294e-05	0.010807
	chr11	64087106	-	cg10718809	chr11:64084646-64086057	S_Shore	PRDX5;PRDX5;PRDX5	NM_012094;NM_181652;NM_181651	Body;Body;Body						-0.0047085	1.4103	-4.23928	3.04928e-05	0.0108486
	chr6	168479852	-	cg21503392	chr6:168479566-168479809	S_Shore	FRMD1	NM_024919	TSS200						-0.0045254	2.21618	-4.23912	3.05131e-05	0.0108486
	chr5	176289552	+	cg24600724		OpenSea	UNC5A	NM_133369	Body						0.0172743	0.65447	4.23897	3.05316e-05	0.0108486
	chr1	201081382	-	cg19765450	chr1:201083458-201084567	N_Shelf	CACNA1S	NM_000069	1stExon						-0.0029754	1.55839	-4.23826	3.06236e-05	0.0108712
	chr22	39777742	-	cg25459000	chr22:39777665-39777887	Island	SYNGR1	NM_004711	Body						-0.0110828	2.1447	-4.23719	3.07603e-05	0.0109092
	chr9	75155545	-	cg14225719		OpenSea	TMC1	NM_138691	5'UTR	TRUE					0.0121971	1.82168	4.23685	3.08042e-05	0.0109092
	chr4	1235735	-	cg04184185	chr4:1233872-1234420	S_Shore	CTBP1;CTBP1	NM_001328;NM_001012614	Body;5'UTR		4:1225345-1225956				-0.0108416	0.869888	-4.23648	3.08519e-05	0.0109092
	chr1	27895490	-	cg04911680	chr1:27894927-27895524	Island	AHDC1	NM_001029882	5'UTR			1:27894710-27895814	Promoter_Associated		0.0091154	-0.293733	4.23632	3.08719e-05	0.0109092
	chr1	26098310	-	cg16417374	chr1:26097904-26098107	S_Shore	MAN1C1	NM_020379	Body		1:25970880-25970913	1:26097709-26098327	Unclassified_Cell_type_specific		-0.0068632	1.91194	-4.23623	3.08848e-05	0.0109092
	chr11	123132564	+	cg10833685		OpenSea						11:123131916-123132865	Unclassified	TRUE	0.014895	-0.416452	4.23597	3.09177e-05	0.0109092
	chr1	2430057	-	cg09356083	chr1:2433648-2434065	N_Shelf	PLCH2	NM_014638	Body						-0.0096714	1.81773	-4.23577	3.0943e-05	0.0109092
	chr11	108503428	+	cg20011940		OpenSea				TRUE					0.0081368	-0.0348784	4.23565	3.09592e-05	0.0109092
	chr8	73735989	+	cg25014026		OpenSea	KCNB2	NM_004770	Body	TRUE					0.0124164	2.37421	4.23504	3.10376e-05	0.0109268
	chr10	18689503	+	cg24128066		OpenSea	CACNB2;CACNB2;CACNB2;CACNB2;CACNB2;CACNB2;CACNB2;CACNB2;CACNB2	NM_201571;NM_201593;NM_000724;NM_201597;NM_201572;NM_201570;NM_201590;NM_201596;NM_001167945	Body;Body;Body;Body;Body;TSS200;Body;Body;Body	TRUE					0.0113287	-2.21803	4.23388	3.11896e-05	0.0109702
	chr12	322214	-	cg11280858		OpenSea	SLC6A12;SLC6A12;SLC6A12	NM_001122847;NM_003044;NM_001122848	5'UTR;5'UTR;5'UTR	TRUE					-0.0139857	0.547649	-4.2333	3.12647e-05	0.0109865
	chr2	208338079	+	cg22543026		OpenSea				TRUE		2:208337835-208338269	Unclassified_Cell_type_specific		0.0138707	-2.47051	4.23288	3.132e-05	0.0109958
	chr1	6205325	-	cg11069824	chr1:6208716-6209039	N_Shelf	CHD5	NM_015557	Body			1:6205251-6205591	Unclassified_Cell_type_specific		0.0227378	-0.335659	4.23235	3.13896e-05	0.0110101
	chr11	117666000	-	cg10287786	chr11:117666634-117668141	N_Shore	DSCAML1	NM_020693	Body		11:117171171-117171225			TRUE	0.0094011	0.249183	4.2317	3.1475e-05	0.0110161
	chr3	99979355	-	cg04730047	chr3:99979678-99980038	N_Shore	TBC1D23	NM_018309	TSS1500			3:99978796-99980529	Promoter_Associated		0.0109418	-2.40772	4.23168	3.14773e-05	0.0110161
	chr11	65150159	-	cg20414098	chr11:65153726-65154606	N_Shelf	SLC25A45;SLC25A45	NM_182556;NM_001077241	TSS200;TSS200	TRUE		11:65149260-65150575	Promoter_Associated	TRUE	0.0037176	-0.649319	4.23147	3.15051e-05	0.0110161
	chr5	75919481	-	cg26871350		OpenSea	F2RL2;IQGAP2	NM_004101;NM_006633	TSS1500;Body						-0.0016605	1.62293	4.23062	3.16163e-05	0.0110161
	chr12	49937852	-	cg08876130		OpenSea	KCNH3	NM_012284	Body		12:48224047-48224402				0.0080324	-1.39693	4.23058	3.16228e-05	0.0110161
	chr2	27529788	+	cg20842253	chr2:27529083-27531465	Island	TRIM54;TRIM54	NM_032546;NM_187841	3'UTR;3'UTR	TRUE	2:27382599-27384952	2:27529290-27530288	Unclassified_Cell_type_specific		-0.0139678	0.0937226	-4.23056	3.16254e-05	0.0110161
	chr9	116362889	-	cg13615136		OpenSea				TRUE					-0.0036563	1.73705	-4.2299	3.17123e-05	0.0110161
	chr8	105479383	+	cg09435415	chr8:105478672-105479340	S_Shore	DPYS	NM_001385	TSS200						0.0122349	-0.272545	4.22977	3.17289e-05	0.0110161
	chr5	76578232	-	cg11062417		OpenSea	PDE8B;PDE8B;PDE8B;PDE8B;PDE8B	NM_001029853;NM_001029854;NM_003719;NM_001029851;NM_001029852	Body;Body;Body;Body;Body	TRUE		5:76578074-76578623	Unclassified_Cell_type_specific		-0.0045392	1.30159	-4.22969	3.17402e-05	0.0110161
	chr12	133065806	-	cg24846573	chr12:133065843-133066393	N_Shore	FBRSL1	NM_001142641	TSS1500		12:131575847-131577808				0.0033241	-1.1644	4.22945	3.1772e-05	0.0110161
	chr6	134617250	+	cg04905719		OpenSea	SGK1	NM_001143676	Body	TRUE				TRUE	-0.0012998	-0.656288	4.22907	3.18218e-05	0.0110161
	chr16	2261143	+	cg26939297	chr16:2263912-2265428	N_Shelf	C16orf79	NM_182563	TSS200					TRUE	-0.004099	1.99483	-4.22869	3.18724e-05	0.0110161
	chr20	30560483	+	cg23632237	chr20:30555901-30556502	S_Shelf	XKR7	NM_001011718	Body						-0.0058544	-0.179377	4.22865	3.1878e-05	0.0110161
	chr19	45412647	-	cg21879725	chr19:45411720-45412600	S_Shore	APOE	NM_000041	3'UTR						-0.0022316	2.12644	-4.22865	3.18782e-05	0.0110161
	chr21	47856020	-	cg04147621	chr21:47855892-47856143	Island	PCNT	NM_006031	Body		21:46680263-46680606				0.0096934	2.72958	4.2282	3.19381e-05	0.0110161
	chr10	3138418	+	cg20327845		OpenSea	PFKP	NM_002627	Body	TRUE	10:3128406-3128559				-0.0053476	0.926281	-4.22807	3.19549e-05	0.0110161
	chr17	76129984	-	cg22833809	chr17:76127521-76128406	S_Shore	TMC8;TMC6	NM_152468;NM_007267	Body;TSS1500			17:76129950-76131216	Promoter_Associated		0.013933	2.68635	4.22806	3.19565e-05	0.0110161
	chr10	134043755	+	cg05225883	chr10:134041499-134041784	S_Shore	STK32C	NM_173575	Body	TRUE	10:133893745-133893888	10:134043278-134044592	Unclassified_Cell_type_specific	TRUE	-0.0063963	1.50362	-4.22779	3.19921e-05	0.0110161
	chr12	121666925	-	cg08630639		OpenSea	P2RX4	NM_002560	Body		12:120151199-120151343				-0.0025259	3.42957	-4.22755	3.20254e-05	0.0110161
	chr6	142890973	-	cg10816760		OpenSea	LOC153910;LOC153910	NR_027312;NR_027311	Body;Body	TRUE		6:142890865-142891143	Unclassified_Cell_type_specific		0.0168053	-0.73731	4.22733	3.20543e-05	0.0110161
	chr7	20833088	+	cg25653223	chr7:20830567-20830817	S_Shelf					7:20799579-20799709				0.0159147	-0.979258	4.22722	3.20685e-05	0.0110161
	chr19	48968137	+	cg00549018	chr19:48965002-48965792	S_Shelf	KCNJ14;KCNJ14	NM_170720;NM_013348	3'UTR;3'UTR						-0.0049974	2.9562	-4.22719	3.2073e-05	0.0110161
	chr7	4218795	+	cg16255280		OpenSea	SDK1;SDK1	NR_027816;NM_152744	Body;Body		7:4185316-4185774				-0.0027557	2.86529	-4.22706	3.20902e-05	0.0110161
	chr12	90177012	-	cg15282731		OpenSea				TRUE					0.0239855	1.84349	4.22694	3.21065e-05	0.0110161
	chr11	123521346	+	cg08824610	chr11:123524733-123525685	N_Shelf	SCN3B;SCN3B	NM_018400;NM_001040151	Body;Body						0.0184823	1.86318	4.22678	3.21276e-05	0.0110161
	chr4	87517859	+	cg17146731	chr4:87515183-87515735	S_Shelf	PTPN13;PTPN13;PTPN13;PTPN13	NM_006264;NM_080683;NM_080684;NM_080685	5'UTR;5'UTR;5'UTR;5'UTR						0.0087036	-0.0640999	4.22609	3.22203e-05	0.011038
	chr1	2377971	+	cg15496335	chr1:2374818-2375814	S_Shelf				TRUE				TRUE	0.0069777	-1.48168	4.22565	3.22803e-05	0.0110432
	chr22	50523686	+	cg05861567		OpenSea	MLC1;MLC1;MLC1	NM_015166;NM_139202;NM_139202	5'UTR;5'UTR;1stExon	TRUE	22:48865787-48866194	22:50523479-50524198	Promoter_Associated_Cell_type_specific		0.0077033	0.312298	4.22555	3.22936e-05	0.0110432
	chr19	13127873	-	cg25556035	chr19:13120986-13124368	S_Shelf	NFIX	NM_002501	Body		19:12988822-12988939				0.0073996	-0.621886	4.22503	3.23629e-05	0.011057
	chr19	17444421	+	cg20042338	chr19:17443965-17444633	Island	ANO8	NM_020959	Body		19:17304851-17307115	19:17444394-17446224	Promoter_Associated		-0.0104705	2.09317	-4.22426	3.2467e-05	0.0110827
	chr17	71332907	+	cg03695433		OpenSea	SDK2	NM_001144952	3'UTR	TRUE					-0.003702	2.93326	-4.22354	3.25651e-05	0.0110989
	chr16	81520589	-	cg05705335		OpenSea	CMIP	NM_198390	Body	TRUE	16:80077545-80078091				-0.0082363	2.10328	-4.22348	3.2574e-05	0.0110989
	chr6	30712919	-	cg12023692	chr6:30710307-30712440	S_Shore	IER3	NM_003897	TSS1500						0.0091299	2.59062	4.22314	3.26196e-05	0.0110989
	chr7	107587365	+	cg02052536		OpenSea	LAMB1	NM_002291	Body	TRUE					0.0011832	0.409347	4.22299	3.26404e-05	0.0110989
	chr6	31465344	+	cg09121623	chr6:31465460-31466188	N_Shore	MICB	NM_005931	TSS1500			6:31465197-31466246	Promoter_Associated	TRUE	0.0066175	-2.25575	4.22285	3.26596e-05	0.0110989
	chr2	72012863	+	cg04684152	chr2:72012850-72013078	Island									-0.0091583	2.16527	-4.22181	3.28016e-05	0.0111372
	chr11	64322146	-	cg18128550		OpenSea	SLC22A11	NM_018484	TSS1500	TRUE				TRUE	0.0023474	0.841873	-4.22109	3.29004e-05	0.0111608
	chr3	42131702	+	cg07886398		OpenSea	TRAK1	NM_001042646	TSS1500						-0.0057984	2.05763	-4.21993	3.30587e-05	0.0111845
	chr1	155167337	-	cg24457118	chr1:155163434-155163818	S_Shelf	THBS3	NM_007112	Body	TRUE					-0.0070094	1.87532	-4.21992	3.30612e-05	0.0111845
	chr16	57831841	+	cg00917156		OpenSea	KIFC3;KIFC3;KIFC3;KIFC3	NM_005550;NM_001130100;NM_001130099;NM_001130099	Body;Body;1stExon;5'UTR		16:56389005-56389797			TRUE	-0.0043623	2.51133	-4.21975	3.30846e-05	0.0111845
	chr12	132549361	+	cg25708790		OpenSea	EP400	NM_015409	Body		12:131115239-131115385				0.0151626	2.08362	4.21973	3.30872e-05	0.0111845
	chr11	120040326	-	cg23711382	chr11:120039601-120040210	S_Shore				TRUE	11:119544788-119546091	11:120038623-120040348	Unclassified		0.0043377	-2.55355	4.2193	3.31459e-05	0.0111944
	chr12	29394828	-	cg18809074		OpenSea	FAR2	NM_018099	5'UTR	TRUE					0.0272714	0.933244	4.21881	3.32142e-05	0.0112075
	chr12	3226445	+	cg11958128		OpenSea	TSPAN9;TSPAN9	NM_001168320;NM_006675	5'UTR;5'UTR	TRUE				TRUE	-0.0008904	1.60682	-4.2174	3.34102e-05	0.0112637
	chr4	37891376	-	cg04710179	chr4:37891656-37893314	N_Shore	TBC1D1	NM_015173	TSS1500						0.0127173	-0.0139677	4.21651	3.35343e-05	0.0112888
	chr11	62655842	-	cg24406775		OpenSea	SLC3A2;SLC3A2;SLC3A2;SLC3A2;SLC3A2;SLC3A2	NM_001012663;NM_001012662;NM_001013251;NM_001012661;NM_001012664;NM_002394	Body;Body;Body;Body;Body;Body	TRUE					-0.0044989	1.82715	-4.21644	3.35436e-05	0.0112888
	chr6	42739639	+	cg05945608		OpenSea				TRUE		6:42739603-42739766	Promoter_Associated		0.0016269	-0.384994	4.2158	3.36329e-05	0.0113008
	chr11	63403371	-	cg19458497		OpenSea	ATL3	NM_015459	Body	TRUE		11:63403236-63403743	Gene_Associated	TRUE	0.0055001	-1.10284	4.21576	3.36383e-05	0.0113008
	chr6	169025896	-	cg14913909		OpenSea	SMOC2;SMOC2	NM_022138;NM_001166412	Body;Body		6:168767795-168768077				-0.003827	3.36251	-4.21532	3.37001e-05	0.0113116
	chr1	20827436	-	cg15978884		OpenSea	MUL1	NM_024544	Body		1:20700017-20700204				-0.0083107	2.18572	-4.215	3.3746e-05	0.011317
	chr12	31189289	+	cg22918434		OpenSea				TRUE		12:31188925-31189474	Unclassified_Cell_type_specific		0.0219716	2.39147	4.21477	3.37777e-05	0.0113177
	chr12	130961479	+	cg06134790		OpenSea	RIMBP2	NM_015347	Body		12:129527377-129527443				0.0177216	0.217322	4.21438	3.38326e-05	0.0113262
	chr7	2962373	-	cg25106791		OpenSea	CARD11	NM_032415	Body		7:2928696-2928939				-0.0046461	2.38418	-4.2137	3.39293e-05	0.0113486
	chr22	46470016	-	cg06635946	chr22:46465976-46468528	S_Shore									0.0143405	-2.27425	4.21345	3.39646e-05	0.0113505
	chr7	100488705	-	cg15575433	chr7:100489981-100490365	N_Shore	UFSP1;ACHE;ACHE	NM_001015072;NM_015831;NM_000665	TSS1500;Body;Body		7:100326641-100327038				0.0048312	-0.713126	4.21258	3.40878e-05	0.0113773
	chr12	124774055	+	cg21453309		OpenSea	FAM101A	NM_181709	5'UTR	TRUE	12:123339794-123340032	12:124773542-124774191	Unclassified_Cell_type_specific		0.0068462	-0.636752	4.21246	3.41045e-05	0.0113773
	chr2	239078090	-	cg06761220		OpenSea				TRUE				TRUE	0.0151206	0.823046	4.2121	3.41556e-05	0.0113844
	chr10	13766768	-	cg19805033		OpenSea	FRMD4A	NM_018027	Body	TRUE					0.0057009	-0.267338	4.21179	3.42001e-05	0.0113893
	chr2	220313657	+	cg25008858	chr2:220312698-220314094	Island	SPEG	NM_005876	Body		2:220021010-220022217	2:220313036-220314556	Unclassified		0.0012493	1.07037	-4.21147	3.42457e-05	0.0113946
	chr5	1053643	+	cg16997104	chr5:1053544-1053807	Island	SLC12A7	NM_006598	Body		5:1106470-1107152				-0.0014081	3.37953	-4.21112	3.42949e-05	0.0113974
	chr20	44978848	-	cg03837111		OpenSea	SLC35C2;SLC35C2;SLC35C2	NM_173073;NM_015945;NM_173179	3'UTR;3'UTR;3'UTR	TRUE				TRUE	-0.003189	1.60446	-4.2108	3.43406e-05	0.0113974
	chr4	119910700	+	cg11569478		OpenSea	SYNPO2;SYNPO2;SYNPO2	NM_001128934;NM_133477;NM_001128933	Body;Body;Body	TRUE				TRUE	0.0153817	1.9818	4.21078	3.43438e-05	0.0113974
	chr4	2439423	+	cg26149658		OpenSea					4:2409190-2409277				-0.0074319	2.48692	-4.21021	3.44245e-05	0.0114104
	chr11	13461802	-	cg08114852		OpenSea	BTBD10	NM_032320	Body	TRUE				TRUE	0.0178325	-1.5994	4.21009	3.44426e-05	0.0114104
	chr17	75462916	+	cg02397064		OpenSea	SEPT9;SEPT9;SEPT9;SEPT9;SEPT9;SEPT9	NM_001113492;NM_001113496;NM_001113493;NM_001113491;NM_006640;NM_001113494	Body;5'UTR;Body;Body;Body;Body	TRUE	17:72974507-72974812				-0.0026489	2.5203	-4.20935	3.45484e-05	0.0114355
	chr1	110672912	-	cg25207248	chr1:110672810-110673339	Island				TRUE	1:110474334-110474862			TRUE	0.0103149	0.670929	4.209	3.45987e-05	0.011437
	chr1	16403434	+	cg11218176	chr1:16399648-16400072	S_Shelf				TRUE				TRUE	-0.0013712	1.82046	-4.2088	3.46277e-05	0.011437
	chr19	50184053	-	cg02026306	chr19:50183922-50184172	Island	PRMT1;PRMT1;PRMT1	NM_198318;NM_198319;NM_001536	Body;Body;Body		19:54875787-54875969	19:50183435-50184653	Promoter_Associated		0.0286648	-1.95208	4.2087	3.46426e-05	0.011437
	chr16	22016152	-	cg02391555	chr16:22018987-22020057	N_Shelf									-0.0036899	2.72044	-4.20811	3.47274e-05	0.0114551
	chr15	99979290	-	cg23325335		OpenSea					15:97796813-97796928	15:99978610-99979334	Unclassified_Cell_type_specific		0.0176322	0.622282	4.20764	3.47958e-05	0.0114677
	chr10	116394557	-	cg12403162	chr10:116391466-116391827	S_Shelf	ABLIM1;ABLIM1;ABLIM1	NM_001003408;NM_001003407;NM_002313	Body;Body;Body					TRUE	0.0175501	-0.00726384	4.20668	3.49341e-05	0.0115034
	chr11	119872718	+	cg26789888		OpenSea				TRUE					-0.0045047	0.895021	4.20607	3.50227e-05	0.0115226
	chr6	37632065	+	cg12611575		OpenSea	MDGA1	NM_153487	Body	TRUE					-0.0103023	2.63715	-4.20467	3.5228e-05	0.0115737
	chr16	57662060	+	cg08343644		OpenSea	GPR56;GPR56;GPR56;GPR56;GPR56;GPR56;GPR56	NM_201525;NM_001145771;NM_201524;NM_001145772;NM_001145770;NM_005682;NM_001145773	TSS1500;TSS1500;TSS1500;TSS1500;5'UTR;5'UTR;TSS1500	TRUE		16:57660834-57662332	Unclassified_Cell_type_specific		0.0052047	-0.449496	4.20437	3.52714e-05	0.0115737
	chr19	45411802	+	cg16471933	chr19:45411720-45412600	Island	APOE	NM_000041	Body		19:50103588-50104401				-0.0079428	1.8501	-4.20428	3.52842e-05	0.0115737
	chr22	37608626	+	cg04682967		OpenSea	SSTR3	NM_001051	TSS1500	TRUE				TRUE	0.0045999	-0.280943	4.20418	3.52992e-05	0.0115737
	chr21	45751145	+	cg23757365	chr21:45752382-45752598	N_Shore	C21orf2	NM_004928	Body			21:45750772-45751165	Unclassified_Cell_type_specific		-0.0059832	2.03516	-4.20393	3.53355e-05	0.0115757
	chr11	120090023	+	cg00406023		OpenSea	OAF	NM_178507	Body	TRUE					-0.0039372	1.16897	-4.20356	3.53911e-05	0.011584
	chr15	69545572	+	cg20661290		OpenSea	GLCE	NM_015554	5'UTR	TRUE				TRUE	0.0122837	-0.136604	4.20297	3.5477e-05	0.0116021
	chr1	9776133	+	cg01943221	chr1:9775708-9775997	S_Shore	PIK3CD	NM_005026	Body	TRUE	1:9698296-9698721				0.0063557	2.99594	4.2023	3.55766e-05	0.0116248
	chr10	73022276	+	cg16759416		OpenSea	UNC5B	NM_170744	Body	TRUE					-0.0069655	2.29548	-4.20155	3.5687e-05	0.011646
	chr1	36832173	+	cg08529481		OpenSea	STK40	NM_032017	5'UTR	TRUE		1:36831865-36833296	Promoter_Associated		0.0162019	-1.00237	4.20134	3.5718e-05	0.011646
	chr20	43973322	-	cg18866597	chr20:43976533-43977242	N_Shelf	SDC4	NM_002999	Body	TRUE				TRUE	-0.0061517	2.40861	-4.20124	3.57331e-05	0.011646
	chr3	50655332	-	cg22800273	chr3:50654276-50655120	S_Shore	MAPKAPK3	NM_004635	Body	TRUE					-0.0242102	0.242211	-4.20076	3.58044e-05	0.0116593
	chr16	87491587	-	cg02660643		OpenSea	ZCCHC14	NM_015144	Body	TRUE	16:86049026-86049099			TRUE	-0.0044372	2.45224	-4.19972	3.59597e-05	0.0116902
	chr16	22337575	+	cg05712542	chr16:22337148-22337576	Island	POLR3E	NM_018119	Body						-0.0045874	2.10783	-4.19947	3.59965e-05	0.0116902
	chr17	80810886	+	cg07317442	chr17:80814610-80814838	N_Shelf	TBCD	NM_005993	Body		17:78403247-78404176				-0.0070031	3.0105	-4.19936	3.60128e-05	0.0116902
	chr8	128766988	+	cg02148562		OpenSea				TRUE					-0.0078546	1.98754	-4.19917	3.60415e-05	0.0116902
	chr17	46131583	-	cg01518723		OpenSea	NFE2L1	NM_003204	Body	TRUE				TRUE	0.0129474	-0.741804	4.1989	3.60818e-05	0.0116902
	chr5	148754026	+	cg01410292		OpenSea	IL17B	NM_014443	Body		5:148734177-148734262				-0.0038479	3.30447	-4.19861	3.61263e-05	0.0116902
	chr17	49414070	+	cg21699124		OpenSea									-0.0039718	0.413334	4.19857	3.61319e-05	0.0116902
	chr16	67686943	-	cg00510320	chr16:67686860-67687674	Island	RLTPR	NM_001013838	Body		16:66244165-66245361	16:67686932-67687633	Unclassified_Cell_type_specific		0.0237093	-1.32229	4.19841	3.61555e-05	0.0116902
	chr17	840975	-	cg16885779		OpenSea	NXN	NM_022463	Body		17:787700-787743				-0.0033031	1.21646	-4.19814	3.61958e-05	0.0116902
	chr11	107567020	+	cg23159165		OpenSea				TRUE				TRUE	0.0372631	0.663155	4.19808	3.62053e-05	0.0116902
	chr10	112256640	+	cg20925954	chr10:112257163-112258684	N_Shore	DUSP5	NM_004419	TSS1500						0.0045353	-0.900025	4.19753	3.62882e-05	0.0116986
	chr12	14413690	+	cg23348081		OpenSea					12:14304800-14304958			TRUE	0.0074871	-1.48358	4.1975	3.62928e-05	0.0116986
	chr12	131118654	-	cg14140673		OpenSea				TRUE	12:129684385-129684652				0.0151171	-2.12004	4.19697	3.6373e-05	0.0117087
	chr2	95963068	+	cg03891849		OpenSea	KCNIP3	NM_013434	TSS200	TRUE				TRUE	-7.06e-05	-1.97619	4.19689	3.63851e-05	0.0117087
	chr1	53754097	-	cg19729914		OpenSea	LRP8;LRP8;LRP8;LRP8	NM_033300;NM_001018054;NM_017522;NM_004631	Body;Body;Body;Body	TRUE					0.01401	-1.17437	4.19638	3.64623e-05	0.0117236
	chr17	71089186	+	cg08853318		OpenSea	SLC39A11;SLC39A11	NM_139177;NM_001159770	TSS1500;TSS1500			17:71088327-71089334	Promoter_Associated		0.0196864	-0.731252	4.19597	3.65233e-05	0.0117333
	chr2	121200849	-	cg05881221	chr2:121199723-121199993	S_Shore					2:120916855-120917536	2:121200120-121201005	Unclassified_Cell_type_specific	TRUE	-0.0067267	1.41757	-4.19501	3.66702e-05	0.0117706
	chr1	94313460	-	cg06082821	chr1:94313317-94313628	Island					1:94085922-94086285			TRUE	-0.0257619	-1.84165	-4.19325	3.69377e-05	0.011841
	chr7	28772097	-	cg21840806		OpenSea	CREB5;CREB5;CREB5;CREB5	NM_004904;NM_182899;NM_001011666;NM_182898	Body;Body;Body;Body	TRUE					0.0035065	0.464003	4.19315	3.69541e-05	0.011841
	chr10	126339578	-	cg04330884		OpenSea	FAM53B	NM_014661	Body	TRUE		10:126339302-126340464	Promoter_Associated		0.0105677	1.80405	4.19296	3.69825e-05	0.011841
	chr6	10419224	-	cg03018478	chr6:10419399-10420323	N_Shore	TFAP2A	NM_001042425	Body		6:10526628-10528309			TRUE	0.0097915	-1.37174	4.19249	3.70545e-05	0.0118541
	chr1	202780680	+	cg01992990	chr1:202779790-202780684	Island					1:201046287-201047473				-0.0076817	-2.94817	-4.19222	3.70967e-05	0.0118577
	chr6	53919041	-	cg24410453		OpenSea	C6orf142	NM_138569	Body	TRUE				TRUE	0.0115986	-0.571979	4.19168	3.71801e-05	0.0118647
	chr12	89888553	+	cg25623833		OpenSea	WDR51B	NM_172240	Body	TRUE		12:89888534-89888560	Unclassified_Cell_type_specific		0.0183951	2.55371	4.19165	3.71844e-05	0.0118647
	chr12	106534620	-	cg06656005	chr12:106532106-106533696	S_Shore	NUAK1	NM_014840	TSS1500						0.0117557	2.60129	4.19147	3.72117e-05	0.0118647
	chr6	158066811	-	cg17852032		OpenSea	ZDHHC14;ZDHHC14	NM_153746;NM_024630	Body;Body		6:157986545-157987029				-0.007539	2.64378	-4.19043	3.73735e-05	0.0118994
	chr2	233125062	+	cg07328664		OpenSea	DIS3L2	NM_152383	Body	TRUE				TRUE	-0.009215	1.33935	-4.19037	3.73827e-05	0.0118994
	chr11	120081259	+	cg12572278	chr11:120081487-120082345	N_Shore	OAF	NM_178507	TSS1500						-0.0301882	-1.11894	-4.18971	3.74842e-05	0.0119217
	chr1	19665240	+	cg04928049	chr1:19665010-19665276	Island				TRUE	1:19537617-19537854				-0.0015326	3.14254	-4.18947	3.75213e-05	0.0119236
	chr22	41832117	-	cg26969840		OpenSea	TOB2	NM_016272	3'UTR						-0.0048134	2.99068	-4.18817	3.77247e-05	0.0119783
	chr4	146626108	+	cg00847387		OpenSea	C4orf51	NM_001080531	Body	TRUE					-0.0029198	3.70633	-4.18758	3.78173e-05	0.0119887
	chr6	28911199	+	cg00609961		OpenSea						6:28911160-28911674	Promoter_Associated_Cell_type_specific		0.0202793	-0.560239	4.18746	3.78366e-05	0.0119887
	chr22	20236758	-	cg02296376		OpenSea	MIR1286;RTN4R	NR_031618;NM_023004	TSS200;Body						0.000992	1.1632	-4.18736	3.78519e-05	0.0119887
	chr3	121612956	+	cg10523671		OpenSea	SLC15A2;SLC15A2	NM_001145998;NM_021082	TSS1500;TSS1500						0.0171722	0.0154154	4.18656	3.79773e-05	0.0120128
	chr1	162359133	+	cg19900821		OpenSea				TRUE					0.0044943	0.22263	4.18635	3.80099e-05	0.0120128
	chr10	45475128	-	cg22677268		OpenSea	C10orf10;RASSF4	NM_007021;NM_032023	TSS1500;Body	TRUE					-0.0061597	2.08202	-4.18627	3.80222e-05	0.0120128
	chr4	152147390	+	cg10900313		OpenSea	SH3D19;SH3D19;SH3D19;SH3D19	NM_001128923;NM_001009555;NM_001009555;NM_001128923	1stExon;5'UTR;1stExon;5'UTR					TRUE	-0.007216	0.935751	4.18571	3.81116e-05	0.0120311
	chr14	105635706	+	cg02159913		OpenSea	JAG2;JAG2	NM_002226;NM_145159	TSS1500;TSS1500		14:104704643-104706818	14:105635532-105635798	Unclassified_Cell_type_specific		0.015015	-0.890692	4.18523	3.81874e-05	0.0120451
	chr9	137270186	-	cg13941235		OpenSea	RXRA	NM_002957	Body	TRUE					-0.0047565	-0.226549	4.18472	3.82679e-05	0.0120605
	chr7	157394337	+	cg08515646		OpenSea	PTPRN2;PTPRN2;PTPRN2	NM_002847;NM_130842;NM_130843	Body;Body;Body						0.004319	-0.559194	4.18418	3.83537e-05	0.0120776
	chr11	118085736	+	cg08772028		OpenSea	AMICA1	NM_001098526	5'UTR						-0.0041362	1.69812	4.18344	3.84709e-05	0.0121045
	chr6	25042548	+	cg00164997		OpenSea						6:25041980-25042604	Promoter_Associated		-0.0180009	1.49048	-4.18269	3.85904e-05	0.0121267
	chr12	123351548	+	cg10319073	chr12:123351641-123351918	N_Shore	VPS37B	NM_024667	3'UTR		12:121917396-121917871	12:123351115-123351615	Gene_Associated	TRUE	-0.0127811	1.74803	-4.1824	3.86364e-05	0.0121267
	chr7	150745278	-	cg00533407	chr7:150746002-150746381	N_Shore	ACCN3;ACCN3;ACCN3	NM_020322;NM_020321;NM_004769	TSS1500;TSS1500;TSS1500						0.0158699	-1.63787	4.1824	3.86366e-05	0.0121267
	chr5	177660351	+	cg03278114	chr5:177659197-177659927	S_Shore	AGXT2L2	NM_153373	TSS1500			5:177658792-177660517	Promoter_Associated		-0.0061512	2.18267	-4.182	3.87007e-05	0.0121368
	chr5	33889461	+	cg08768395	chr5:33892191-33892403	N_Shelf	ADAMTS12	NM_030955	Body	TRUE					0.0006845	1.42949	4.18166	3.8756e-05	0.0121407
	chr2	218487226	-	cg08401872		OpenSea	DIRC3	NR_026597	Body	TRUE					0.0125874	-0.648908	4.18133	3.8808e-05	0.0121407
	chr1	24649494	+	cg13987674	chr1:24648202-24648985	S_Shore	GRHL3;GRHL3;GRHL3	NM_198174;NM_198173;NM_021180	TSS200;Body;TSS200			1:24647785-24649616	Unclassified	TRUE	0.0092795	2.62134	4.18133	3.88085e-05	0.0121407
	chr13	111997451	-	cg20941823		OpenSea				TRUE	13:110795439-110795513	13:111996823-111997995	Unclassified		-0.0065394	2.87107	-4.18084	3.88876e-05	0.0121555
	chr2	38634397	-	cg15161171		OpenSea				TRUE					-0.0031131	2.10162	-4.17976	3.90611e-05	0.012191
	chr17	2747711	+	cg20715438		OpenSea	RAP1GAP2;RAP1GAP2	NM_015085;NM_001100398	Body;Body	TRUE		17:2746979-2748061	Unclassified_Cell_type_specific		0.0101997	0.27277	4.17974	3.90651e-05	0.012191
	chr13	23919407	+	cg00893424		OpenSea	SACS	NM_014363	Body	TRUE					0.0073999	0.251747	4.17915	3.91599e-05	0.0122103
	chr7	140218138	-	cg06310157		OpenSea				TRUE	7:139864494-139864634	7:140217177-140218482	Unclassified		-0.002309	2.33151	-4.17896	3.91907e-05	0.0122103
	chr4	107130107	+	cg04216936		OpenSea	TBCK;TBCK;TBCK;TBCK	NM_033115;NM_001163437;NM_001163435;NM_001163436	Body;Body;Body;Body	TRUE					-0.0042555	2.66207	-4.17873	3.92289e-05	0.0122123
	chr13	27743164	+	cg13252580		OpenSea	USP12	NM_182488	Body	TRUE		13:27742959-27743183	Unclassified_Cell_type_specific		0.0118677	0.531966	4.17768	3.93985e-05	0.0122551
	chr3	50359363	-	cg07271561	chr3:50358378-50359606	Island	HYAL2;HYAL2	NM_003773;NM_033158	5'UTR;TSS1500		3:50333411-50335105	3:50358176-50360136	Promoter_Associated		-0.0120533	-2.10431	-4.17733	3.9457e-05	0.0122633
	chr1	155166889	-	cg10594506	chr1:155164199-155165160	S_Shore	THBS3	NM_007112	Body	TRUE					-0.00487	2.31937	-4.1762	3.96414e-05	0.0123105
	chr1	26421349	+	cg21386414		OpenSea				TRUE					-2.4e-05	-0.0584339	4.17586	3.96965e-05	0.0123177
	chr7	45927947	-	cg00110785	chr7:45928002-45928585	N_Shore	IGFBP1	NM_000596	TSS200	TRUE					0.0085217	-0.751587	4.17497	3.98427e-05	0.012353
	chr3	157819282	+	cg00010946	chr3:157821232-157821604	N_Shore	SHOX2;SHOX2;SHOX2	NM_001163678;NM_006884;NM_003030	Body;Body;Body			3:157819161-157819921	Unclassified_Cell_type_specific		0.0121308	0.258262	4.1747	3.98871e-05	0.0123551
	chr8	17503298	+	cg00144817		OpenSea	MTUS1;MTUS1;MTUS1;MTUS1;MTUS1	NM_001166393;NM_001001925;NM_020749;NM_001001931;NM_001001924	3'UTR;3'UTR;3'UTR;3'UTR;3'UTR		8:17547569-17547615				-0.0043782	4.6374	-4.17449	3.99221e-05	0.0123551
	chr19	48956186	+	cg05068742	chr19:48955996-48956286	Island	GRWD1	NM_031485	Body		19:53647925-53648078				-0.0078397	2.07294	-4.17434	3.99466e-05	0.0123551
	chr21	28339705	+	cg18895813	chr21:28337856-28340237	Island	ADAMTS5	NM_007038	TSS1500		21:27260966-27262108				-0.0084359	-1.87937	-4.17398	4.00068e-05	0.0123637
	chr19	51582841	-	cg08844501		OpenSea	KLK14	NM_022046	Body						-0.005389	2.07413	-4.17371	4.00511e-05	0.0123674
	chr17	42989323	+	cg20668546	chr17:42988741-42989148	S_Shore	GFAP;GFAP	NM_001131019;NM_002055	Body;Body	TRUE				TRUE	-0.011286	2.95177	-4.17343	4.00971e-05	0.0123716
	chr16	72982116	-	cg04667640		OpenSea	ZFHX3;ZFHX3	NM_001164766;NM_006885	Body;Body		16:71539384-71539734				-0.0045109	2.28994	-4.17232	4.02816e-05	0.0124185
	chr16	75286915	-	cg05389731	chr16:75284680-75285821	S_Shore	BCAR1;BCAR1;BCAR1;BCAR1;BCAR1;BCAR1;BCAR1	NM_001170718;NM_001170720;NM_001170716;NM_001170714;NM_014567;NM_001170717;NM_001170715	Body;5'UTR;Body;Body;TSS1500;TSS1500;Body	TRUE					-0.0199647	1.04503	-4.17168	4.03879e-05	0.0124331
	chr6	30853014	-	cg13695585	chr6:30852102-30852676	S_Shore	DDR1;DDR1	NM_013993;NM_001954	5'UTR;5'UTR						0.0044745	-0.476982	4.17165	4.0394e-05	0.0124331
	chr22	41970954	+	cg19374089		OpenSea	CSDC2	NM_014460	3'UTR	TRUE					-0.0042966	1.52394	-4.17106	4.04915e-05	0.0124358
	chr9	138782572	-	cg14590331		OpenSea	CAMSAP1	NM_015447	Body	TRUE					-0.0116571	1.54193	-4.17082	4.05325e-05	0.0124358
	chr9	14321079	-	cg14519997	chr9:14322393-14322985	N_Shore				TRUE					0.0059389	-1.03654	4.17069	4.05539e-05	0.0124358
	chr20	742683	+	cg03908688	chr20:741633-742058	S_Shore	C20orf54	NM_033409	Body						-0.0063942	2.49392	-4.17052	4.05821e-05	0.0124358
	chr13	39544992	+	cg07325805		OpenSea	STOML3;STOML3	NM_145286;NM_001144033	Body;Body			13:39544832-39545075	Unclassified_Cell_type_specific		0.0176971	1.792	4.17051	4.05843e-05	0.0124358
	chr15	99669982	-	cg22245494		OpenSea	SYNM;SYNM	NM_015286;NM_145728	Body;Body		15:97487441-97487603				0.0072374	3.79573	4.17043	4.0598e-05	0.0124358
	chr20	58514201	-	cg00400263	chr20:58514071-58515636	Island	C20orf177;PPP1R3D	NM_022106;NM_006242	TSS1500;1stExon		20:57947508-57949132				-0.0012756	2.44536	-4.16982	4.07001e-05	0.0124508
	chr1	228345324	-	cg22681074	chr1:228345377-228346700	N_Shore	GJC2	NM_020435	5'UTR			1:228345171-228345386	Unclassified_Cell_type_specific		-0.0142803	0.845187	-4.16975	4.07124e-05	0.0124508
	chr8	142295141	-	cg16927416	chr8:142295218-142295879	N_Shore									-0.0077562	2.38163	-4.16949	4.0756e-05	0.012454
	chr2	241866514	-	cg17459182		OpenSea					2:241514793-241515414	2:241866456-241866644	Unclassified_Cell_type_specific	TRUE	0.0010347	1.07647	4.1693	4.0788e-05	0.012454
	chr7	156913135	+	cg25318712		OpenSea					7:156605883-156606057				-0.003375	3.7599	-4.16805	4.09988e-05	0.0125
	chr10	100061625	+	cg12242345		OpenSea				TRUE					-0.0054933	2.05219	-4.16783	4.10351e-05	0.0125
	chr1	3339870	-	cg10248231	chr1:3342012-3342806	N_Shelf	PRDM16;PRDM16	NM_022114;NM_199454	Body;Body			1:3339703-3339953	Unclassified_Cell_type_specific		-0.0037864	1.90212	-4.16769	4.10604e-05	0.0125
	chr2	73263272	-	cg08060322		OpenSea	SFXN5	NM_144579	Body	TRUE					-0.0034147	2.75208	-4.16763	4.10696e-05	0.0125
	chr10	8553099	+	cg24896053	chr10:8555658-8556102	N_Shelf				TRUE					0.0075204	2.2301	4.16743	4.11036e-05	0.0125004
	chr19	15351362	+	cg21098787	chr19:15349728-15349989	S_Shore	BRD4	NM_058243	Body					TRUE	-0.0012779	2.80582	-4.16714	4.11527e-05	0.0125054
	chr2	3325890	-	cg15719587		OpenSea	TSSC1	NM_003310	Body		2:3304591-3305053				-0.0038746	3.49847	-4.16655	4.12528e-05	0.0125258
	chr17	4835476	+	cg11340260		OpenSea	GP1BA	NM_000173	TSS200						-0.005855	2.34846	-4.16628	4.12997e-05	0.0125301
	chr12	34546775	+	cg04151692		OpenSea					12:34436022-34438068				-0.0090315	2.16406	-4.16506	4.15074e-05	0.0125831
	chr16	66774626	+	cg09504873		OpenSea	DYNC1LI2	NM_006141	Body	TRUE		16:66774434-66774650	Promoter_Associated		0.0163263	-0.897625	4.16443	4.16154e-05	0.0126059
	chr1	95977448	+	cg00931957		OpenSea				TRUE					0.0194318	2.25012	4.16358	4.17624e-05	0.0126404
	chr13	111005573	+	cg15868692		OpenSea	COL4A2	NM_001846	Body	TRUE		13:111004572-111005655	Unclassified		-0.0042839	2.55028	-4.16193	4.20475e-05	0.0127061
	chr12	113587581	+	cg15033653	chr12:113590806-113591304	N_Shelf	CCDC42B	NM_001144872	TSS200	TRUE					0.0128454	-1.96977	4.16189	4.20531e-05	0.0127061
	chr4	159141096	+	cg02363711		OpenSea	TMEM144	NM_018342	Body	TRUE					0.00352	2.26408	4.16174	4.20792e-05	0.0127061
	chr16	705930	-	cg27189623	chr16:701828-702037	S_Shelf	WDR90	NM_145294	Body		16:644899-646575				-0.0063434	2.51022	-4.16142	4.2135e-05	0.012709
	chr3	38065265	-	cg03084350	chr3:38065743-38066822	N_Shore	PLCD1;PLCD1;PLCD1	NR_024071;NM_006225;NM_001130964	Body;Body;Body						-0.0113738	1.40539	-4.16131	4.21554e-05	0.012709
	chr11	47293049	+	cg03393444	chr11:47291200-47291858	S_Shore	MADD;MADD;MADD;MADD;MADD;MADD;MADD;MADD;MADD;MADD	NM_130474;NM_001135944;NM_130473;NM_130471;NM_001135943;NM_130470;NM_003682;NM_130472;NM_130476;NM_130475	5'UTR;5'UTR;5'UTR;5'UTR;5'UTR;5'UTR;5'UTR;5'UTR;5'UTR;5'UTR						0.0178368	-1.0732	4.16101	4.22074e-05	0.0127146
	chr10	1226886	+	cg12589188	chr10:1230813-1231214	N_Shelf									-0.0045544	0.401035	4.15987	4.24054e-05	0.0127504
	chr21	46236351	-	cg00850552	chr21:46236726-46238958	N_Shore	SUMO3	NM_006936	Body						-0.0177917	1.74192	-4.1598	4.24179e-05	0.0127504
	chr14	75441107	+	cg08200546		OpenSea				TRUE					-0.0030798	3.37227	-4.15975	4.24263e-05	0.0127504
	chr1	39960691	-	cg26548351	chr1:39956424-39958137	S_Shelf	BMP8A	NM_181809	Body						0.0110266	0.663391	4.15956	4.24607e-05	0.0127507
	chr1	151687696	+	cg03991120		OpenSea	TNRC4	NM_007185	Body	TRUE					0.0153721	-0.968888	4.15929	4.25065e-05	0.0127544
	chr3	16024540	-	cg20216309		OpenSea				TRUE				TRUE	0.0081348	-0.352615	4.15885	4.25843e-05	0.0127677
	chr17	36849935	+	cg26880216		OpenSea				TRUE					-0.0018805	1.93912	-4.15842	4.266e-05	0.0127804
	chr2	74601431	+	cg15049402		OpenSea	DCTN1;DCTN1;DCTN1;DCTN1	NM_001135040;NM_004082;NM_001135041;NM_023019	Body;Body;Body;Body	TRUE				TRUE	0.0105099	-1.08954	4.15793	4.27464e-05	0.0127963
	chr4	3124167	-	cg13877631		OpenSea	HTT	NM_002111	Body	TRUE					0.01031	-0.0704726	4.15744	4.28323e-05	0.0128119
	chr11	128557589	-	cg02028663	chr11:128560103-128560537	N_Shelf					11:128062459-128062903			TRUE	0.0099667	-1.56269	4.15676	4.29526e-05	0.0128303
	chr12	57615581	+	cg12502577	chr12:57618769-57619402	N_Shelf	NXPH4	NM_007224	Body	TRUE		12:57615347-57615813	Unclassified_Cell_type_specific		0.0064983	0.284261	4.15671	4.2961e-05	0.0128303
	chr13	114144049	-	cg27560367	chr13:114144455-114145625	N_Shore	DCUN1D2;TMCO3	NM_001014283;NM_017905	Body;TSS1500						0.0086168	-1.9258	4.15619	4.30544e-05	0.0128432
	chr2	88390376	-	cg18115724		OpenSea	SMYD1	NM_198274	Body						0.0095893	0.898552	4.15609	4.30714e-05	0.0128432
	chr11	46357562	+	cg09802018	chr11:46354091-46355190	S_Shelf	DGKZ	NM_201532	Body						0.0142157	0.714953	-4.1556	4.31584e-05	0.0128539
	chr3	107003840	-	cg03615145		OpenSea	LOC344595	NR_028302	Body	TRUE					0.0119094	0.623453	4.15551	4.31746e-05	0.0128539
	chr16	50699167	-	cg06731639		OpenSea					16:49256559-49256964	16:50698948-50701771	Promoter_Associated		0.0123844	-0.432369	4.15506	4.32542e-05	0.0128676
	chr9	92807111	+	cg21226735		OpenSea									0.0174419	1.93815	4.15423	4.34034e-05	0.0129019
	chr17	55186659	+	cg12850099		OpenSea	AKAP1	NM_003488	Body	TRUE					-0.0100614	1.60977	-4.15385	4.347e-05	0.0129117
	chr9	95525381	-	cg21171704	chr9:95526459-95527825	N_Shore	BICD2;BICD2	NM_015250;NM_001003800	Body;Body			9:95525053-95525403	Promoter_Associated		0.0037815	-0.842699	4.15349	4.35342e-05	0.0129207
	chr6	166140706	-	cg13351249	chr6:166140001-166140293	S_Shore				TRUE	6:166060441-166060754				-0.0054821	2.28547	-4.15322	4.35838e-05	0.0129225
	chr1	6218116	+	cg15672498		OpenSea	CHD5	NM_015557	Body			1:6218017-6218195	Unclassified_Cell_type_specific	TRUE	0.0238226	-0.450248	4.15306	4.36124e-05	0.0129225
	chr7	22193601	+	cg09902818		OpenSea	RAPGEF5	NM_012294	Body	TRUE					0.0011325	0.318234	4.1529	4.36417e-05	0.0129225
	chr15	85359854	+	cg06271561	chr15:85360192-85360574	N_Shore	ALPK3	NM_020778	TSS200						-0.0047837	2.24304	-4.15202	4.37991e-05	0.0129573
	chr19	2129531	+	cg12531591	chr19:2131292-2131881	N_Shore	AP3D1;AP3D1	NM_001077523;NM_003938	Body;Body			19:2129104-2129583	Unclassified_Cell_type_specific		-0.0064589	1.9716	-4.1518	4.38391e-05	0.0129573
	chr2	32265058	+	cg24220907	chr2:32264802-32265019	S_Shore	DPY30	NM_032574	TSS1500		2:32117844-32118626	2:32264364-32265475	Promoter_Associated_Cell_type_specific		0.00419685	-3.77405	4.15168	4.3861e-05	0.0129573
	chr10	18629568	-	cg07731871		OpenSea	CACNB2;CACNB2;CACNB2;CACNB2;CACNB2;CACNB2;CACNB2;CACNB2	NM_201571;NM_201590;NM_201593;NM_000724;NM_201597;NM_201572;NM_201596;NM_001167945	Body;TSS200;Body;Body;Body;Body;Body;Body						0.0076164	-0.578203	4.15082	4.40158e-05	0.0129929
	chr7	2262479	+	cg24941703		OpenSea	MAD1L1;MAD1L1;MAD1L1	NM_003550;NM_001013837;NM_001013836	Body;Body;Body		7:2228738-2229099				-0.0026381	2.40001	-4.14994	4.41752e-05	0.0130262
	chr14	75536434	-	cg13783444	chr14:75535825-75536376	S_Shore	FAM164C;FAM164C;FAM164C;FAM164C	NM_001042430;NM_024643;NM_024643;NM_001042430	1stExon;5'UTR;1stExon;5'UTR	TRUE	14:74605630-74606376	14:75535650-75536678	Unclassified_Cell_type_specific		0.0140327	-2.709	4.14983	4.41966e-05	0.0130262
	chr7	2208345	-	cg07340499		OpenSea	MAD1L1;MAD1L1;MAD1L1	NM_003550;NM_001013837;NM_001013836	Body;Body;Body		7:2174862-2175133				-0.003769	3.7107	-4.14937	4.42793e-05	0.0130405
	chr10	88159580	+	cg11737230	chr10:88159613-88161411	N_Shore						10:88159559-88159896	Promoter_Associated		0.0063572	-1.31374	4.14893	4.43594e-05	0.013054
	chr10	1654335	-	cg02560863		OpenSea	ADARB2	NM_018702	Body	TRUE	10:1644180-1644447				-0.0031578	2.63928	-4.14838	4.44602e-05	0.0130736
	chr13	76430188	+	cg09161542		OpenSea	LMO7;LMO7	NM_015842;NM_005358	Body;Body						0.0242833	1.65993	4.14806	4.4519e-05	0.0130808
	chr3	48556323	+	cg21141812		OpenSea	PFKFB4	NM_004567	3'UTR			3:48555966-48556498	Unclassified_Cell_type_specific		0.0127639	2.04904	4.1473	4.46576e-05	0.0131115
	chr11	63273543	+	cg11183156		OpenSea	LGALS12;LGALS12;LGALS12;LGALS12;LGALS12;LGALS12	NM_001142535;NM_033101;NM_033101;NM_001142535;NM_001142536;NM_001142536	5'UTR;1stExon;5'UTR;1stExon;1stExon;5'UTR						-0.0072376	1.54958	-4.14675	4.47591e-05	0.0131312
	chr20	47749901	-	cg02625536		OpenSea	STAU1;STAU1;STAU1;STAU1;STAU1	NM_001037328;NM_017453;NM_004602;NM_017452;NM_017454	Body;Body;Body;Body;Body	TRUE		20:47748916-47750233	Unclassified		-0.0129942	0.906822	-4.14622	4.48566e-05	0.0131313
	chr6	137021198	+	cg08719701		OpenSea	MAP3K5	NM_005923	Body	TRUE					-0.0038973	3.35343	-4.1462	4.48596e-05	0.0131313
	chr11	102933046	-	cg25243475		OpenSea	DCUN1D5	NM_032299	3'UTR						0.0014564	1.64178	4.14619	4.48625e-05	0.0131313
	chr16	1630430	-	cg06363243		OpenSea	IFT140	NM_014714	Body		16:1570431-1570520				0.0197403	2.52442	4.14579	4.49362e-05	0.0131328
	chr10	134573027	-	cg13831649		OpenSea	INPP5A	NM_005539	Body		10:134423013-134423601				-0.0039864	3.10676	-4.14561	4.49694e-05	0.0131328
	chr1	155938911	+	cg24406391		OpenSea	ARHGEF2;ARHGEF2;ARHGEF2	NM_004723;NM_001162383;NM_001162384	Body;Body;Body	TRUE					0.0079269	-0.437199	4.1456	4.49708e-05	0.0131328
	chr10	72312093	-	cg24812143		OpenSea	KIAA1274	NM_014431	Body	TRUE	10:71981888-71982100			TRUE	-0.0045973	2.82003	-4.14408	4.52523e-05	0.0132049
	chr4	3392318	+	cg18720726		OpenSea	RGS12;RGS12;RGS12	NM_198229;NM_198227;NM_002926	Body;Body;Body	TRUE	4:3361892-3362193				0.0006742	2.95959	-4.14355	4.53514e-05	0.0132121
	chr5	149515317	+	cg14051336	chr5:149512300-149512530	S_Shelf	PDGFRB	NM_002609	Body						-0.0035772	2.19108	-4.14353	4.5355e-05	0.0132121
	chr11	44072889	+	cg03105379		OpenSea	ACCSL	NM_001031854	Body						-0.0032832	2.92356	-4.14339	4.5381e-05	0.0132121
	chr3	99903438	-	cg20843202		OpenSea	TMEM30C;TMEM30C	NR_028358;NR_028357	TSS1500;TSS1500	TRUE					0.0254409	1.24327	4.14305	4.54451e-05	0.0132121
	chr1	110306642	+	cg03956353		OpenSea	EPS8L3;EPS8L3;EPS8L3	NM_139053;NM_024526;NM_133181	TSS200;TSS200;TSS200						-0.0040374	3.30221	-4.14302	4.545e-05	0.0132121
	chr16	604188	+	cg03352893	chr16:604801-605348	N_Shore	SOLH	NM_005632	3'UTR		16:543935-544427				-0.0096276	2.37863	-4.14248	4.55508e-05	0.0132313
	chr2	8627933	+	cg01924952		OpenSea				TRUE	2:8545246-8545458	2:8627863-8628784	Unclassified		-0.0075986	1.52488	-4.14204	4.56334e-05	0.013233
	chr6	166019640	-	cg23321220		OpenSea	PDE10A;PDE10A	NM_001130690;NM_006661	Body;5'UTR	TRUE					0.0086221	2.44579	4.14195	4.56504e-05	0.013233
	chr17	75880269	+	cg20523169	chr17:75883803-75884328	N_Shelf	FLJ45079	NR_028337	TSS200			17:75880203-75880350	Unclassified		0.0170652	-0.678216	4.1419	4.56604e-05	0.013233
	chr7	650249	+	cg16190265		OpenSea	PRKAR1B;PRKAR1B;PRKAR1B;PRKAR1B;PRKAR1B;PRKAR1B	NM_001164759;NM_001164762;NM_001164758;NM_001164760;NM_001164761;NM_002735	Body;Body;Body;Body;Body;Body	TRUE					0.0079765	-0.220443	4.14133	4.57673e-05	0.0132539
	chr9	35810244	+	cg00892737	chr9:35812090-35812389	N_Shore	SPAG8;SPAG8	NM_001039592;NM_172312	Body;Body						-0.0049645	3.44276	-4.14095	4.58381e-05	0.0132644
	chr19	1427972	+	cg13600493	chr19:1428803-1429303	N_Shore	DAZAP1;DAZAP1	NM_018959;NM_170711	Body;Body						-0.0096025	1.99995	-4.14072	4.58821e-05	0.013267
	chr11	6632884	+	cg27560292	chr11:6632879-6633787	Island	TAF10	NM_006284	Body		11:6589456-6590464	11:6632465-6634344	Promoter_Associated		0.012627	-1.24428	4.14021	4.59782e-05	0.0132848
	chr14	90042222	+	cg03771844		OpenSea	PRO1768;FOXN3	NR_024620;NM_001085471	TSS1500;5'UTR	TRUE					0.0112778	3.52441	4.13983	4.60507e-05	0.0132862
	chr1	34504017	-	cg00305071		OpenSea	CSMD2	NM_052896	Body	TRUE					0.0121557	-0.893591	4.13982	4.60526e-05	0.0132862
	chr16	34979575	-	cg05273321		OpenSea									0.0127372	0.681037	4.13961	4.60909e-05	0.0132872
	chr11	12303499	+	cg11481968		OpenSea				TRUE		11:12303155-12303887	Unclassified_Cell_type_specific		0.019868	-1.71261	4.13918	4.61735e-05	0.0132918
	chr6	32050348	+	cg06358108	chr6:32046815-32047094	S_Shelf	TNXB	NM_019105	Body						-0.0067771	1.74577	-4.13907	4.61939e-05	0.0132918
	chr5	71945205	-	cg11902909		OpenSea				TRUE					0.0220093	2.07213	4.13891	4.62249e-05	0.0132918
	chr10	56561543	-	cg27329559		OpenSea	PCDH15;PCDH15;PCDH15;PCDH15;PCDH15;PCDH15;PCDH15;PCDH15;PCDH15;PCDH15;PCDH15;PCDH15	NM_001142770;NM_001142772;NM_001142769;NM_001142771;NM_001142765;NM_001142764;NM_001142763;NM_001142767;NM_001142773;NM_001142766;NM_033056;NM_001142768	TSS1500;TSS1500;TSS1500;TSS1500;TSS1500;TSS1500;TSS1500;TSS1500;TSS1500;TSS1500;TSS1500;TSS1500						0.01096	0.439769	4.1388	4.62459e-05	0.0132918
	chr17	38191472	-	cg01906801		OpenSea	MED24;MED24	NM_014815;NM_001079518	Body;Body	TRUE		17:38191181-38192230	Gene_Associated_Cell_type_specific	TRUE	0.0104115	-0.606792	4.13858	4.62874e-05	0.0132937
	chr8	38386476	-	cg24834823		OpenSea	C8orf86	NM_207412	TSS1500	TRUE					0.0136239	1.73901	4.13812	4.63739e-05	0.0133037
	chr14	66294715	+	cg12067604		OpenSea				TRUE					-0.0036849	3.34069	-4.13803	4.63918e-05	0.0133037
	chr1	202172867	+	cg05044291		OpenSea	LGR6;LGR6	NM_021636;NM_001017403	TSS200;Body						-0.0064139	1.96211	-4.1374	4.65113e-05	0.0133232
	chr15	75941576	-	cg27635271	chr15:75939504-75940831	S_Shore	SNX33	NM_153271	1stExon						-0.0113577	0.75541	-4.13723	4.65436e-05	0.0133232
	chr15	75959737	+	cg06873567		OpenSea				TRUE				TRUE	-0.0048245	2.46393	-4.13712	4.65647e-05	0.0133232
	chr3	186220484	+	cg25947970		OpenSea				TRUE					-0.0002943	-0.247105	4.1363	4.67221e-05	0.0133516
	chr8	21882942	+	cg14374799	chr8:21882245-21882883	S_Shore	NPM2	NM_182795	Body	TRUE					0.0198159	-0.0231443	4.13594	4.67915e-05	0.0133516
	chr10	80936798	+	cg10427868		OpenSea	ZMIZ1	NM_020338	5'UTR	TRUE					-0.0037167	1.20722	-4.13593	4.67926e-05	0.0133516
	chr1	119549263	+	cg13476854	chr1:119549144-119551320	Island					1:119350670-119351472				0.0059414	-2.84775	4.13588	4.68037e-05	0.0133516
	chr3	107700616	-	cg01894366		OpenSea				TRUE					-0.0073472	2.15545	-4.13545	4.68852e-05	0.0133649
	chr4	124427390	+	cg00428382	chr4:124426780-124427157	S_Shore				TRUE	4:124646835-124646880				0.0082027	-1.14679	4.13518	4.69375e-05	0.0133654
	chr16	85159955	-	cg05110426	chr16:85157830-85158048	S_Shore				TRUE				TRUE	-0.0112068	2.26083	-4.13508	4.69571e-05	0.0133654
	chr21	46351329	-	cg08658318	chr21:46351328-46352911	Island				TRUE	21:45175615-45177330				0.00428802	-3.37574	4.13428	4.71101e-05	0.013399
	chr17	80139098	-	cg17751591		OpenSea	CCDC57	NM_198082	Body		17:77732387-77732476				-0.0080012	2.19492	-4.1333	4.73002e-05	0.013443
	chr17	46651722	+	cg12910797	chr17:46654053-46654369	N_Shelf	HOXB3;HOXB3	NM_002146;NM_002146	5'UTR;1stExon		17:44006630-44006822				0.0222291	-1.20637	4.133	4.73584e-05	0.0134445
	chr4	8216813	+	cg07089232		OpenSea	SH3TC1	NM_018986	Body	TRUE		4:8216286-8216948	Unclassified_Cell_type_specific	TRUE	-0.0127566	1.21075	-4.13291	4.73757e-05	0.0134445
	chr1	9600443	+	cg13688474	chr1:9599350-9600444	Island	SLC25A33	NM_032315	Body		1:9521843-9523160	1:9598978-9600807	Promoter_Associated		-0.0079008	-1.0271	-4.13237	4.7482e-05	0.0134643
	chr4	154386136	+	cg21908828	chr4:154386834-154388183	N_Shore	KIAA0922;KIAA0922	NM_015196;NM_001131007	TSS1500;TSS1500						0.0154123	1.18348	4.13219	4.75161e-05	0.0134643
	chr12	48149863	+	cg12496975	chr12:48152554-48153146	N_Shelf	RAPGEF3;RAPGEF3;RAPGEF3	NM_001098532;NM_006105;NM_001098531	Body;Body;Body			12:48149397-48149969	Unclassified		-0.0021142	2.07525	-4.13175	4.76016e-05	0.0134717
	chr11	116298874	+	cg07743702		OpenSea				TRUE					-0.0071979	0.721196	4.1317	4.76127e-05	0.0134717
	chr15	72477069	-	cg02638589	chr15:72476676-72476969	S_Shore	GRAMD2	NM_001012642	Body	TRUE	15:70263731-70264147			TRUE	-0.0056807	1.23235	-4.13144	4.76624e-05	0.0134758
	chr16	20863151	-	cg00247963		OpenSea				TRUE					0.0083824	-1.24515	4.13115	4.77188e-05	0.0134818
	chr14	65637286	+	cg15829467		OpenSea				TRUE		14:65637155-65638090	Unclassified		0.0206192	-0.179054	4.13096	4.77576e-05	0.0134827
	chr1	97434409	+	cg18220365		OpenSea				TRUE					0.0143392	1.50692	4.13076	4.77966e-05	0.0134838
	chr7	140097579	-	cg12526474	chr7:140097905-140098428	N_Shore	SLC37A3;SLC37A3	NM_207113;NM_032295	5'UTR;5'UTR			7:140097442-140098625	Promoter_Associated		0.0134366	-2.22968	4.13028	4.78894e-05	0.0134965
	chr17	55685941	-	cg06966839		OpenSea	MSI2;MSI2	NM_138962;NM_170721	Body;Body	TRUE					-0.0085267	1.38146	-4.13017	4.79121e-05	0.0134965
	chr11	128560240	+	cg24075175	chr11:128560103-128560537	Island				TRUE	11:128065314-128065736				0.0110599	0.110761	4.12989	4.79676e-05	0.0135021
	chr4	956119	-	cg15412971	chr4:951611-952249	S_Shelf	DGKQ	NM_001347	Body		4:946034-946847	4:955968-956380	Unclassified_Cell_type_specific	TRUE	-0.0038641	3.08911	-4.12968	4.80078e-05	0.0135035
	chr9	140308660	+	cg13562011	chr9:140310894-140312457	N_Shelf	EXD3	NM_017820	5'UTR						-0.0014245	2.19803	-4.12945	4.80539e-05	0.0135065
	chr6	99279054	-	cg14434870	chr6:99279317-99283842	N_Shore					6:99385736-99385868				-0.0091621	0.371653	-4.12912	4.81192e-05	0.0135149
	chr1	2896834	+	cg13300670		OpenSea					1:2886638-2886713				-0.0092169	2.14751	-4.12832	4.82758e-05	0.0135472
	chr17	29826080	+	cg04010582		OpenSea	RAB11FIP4	NM_032932	Body	TRUE					-0.0065805	2.02929	-4.12817	4.8305e-05	0.0135472
	chr10	124254773	-	cg11157691		OpenSea	HTRA1	NM_002775	Body					TRUE	0.0242026	1.27159	4.12733	4.84722e-05	0.0135841
	chr1	26503933	-	cg26412358		OpenSea	CNKSR1;CNKSR1	NR_023345;NM_006314	TSS200;TSS200	TRUE				TRUE	-0.0040915	2.67955	-4.1271	4.85178e-05	0.0135869
	chr11	74875013	+	cg13601739		OpenSea	SLCO2B1;SLCO2B1;SLCO2B1	NM_001145211;NM_007256;NM_001145212	Body;Body;Body						0.0063706	1.81304	4.12691	4.85561e-05	0.0135877
	chr18	4450489	-	cg23270523	chr18:4453969-4455647	N_Shelf									0.0100984	-1.0021	4.12655	4.86285e-05	0.013598
	chr16	31464034	+	cg09148608		OpenSea				TRUE				TRUE	-0.0074008	1.89791	-4.12586	4.87657e-05	0.013624
	chr4	75672135	+	cg11617821		OpenSea	BTC	NM_001729	3'UTR						-0.0004662	2.09946	4.12572	4.8793e-05	0.013624
	chr11	116095774	-	cg08352422		OpenSea				TRUE					0.009274	0.144816	4.12513	4.89121e-05	0.013646
	chr1	8509372	+	cg13104185		OpenSea	RERE;RERE	NM_012102;NM_001042681	Body;Body	TRUE		1:8509282-8509500	Unclassified_Cell_type_specific		0.0008472	-0.263226	4.12479	4.89801e-05	0.013646
	chr2	240270992	-	cg19770748		OpenSea	HDAC4	NM_006037	Body	TRUE	2:239935875-239935965				-0.0071747	2.96301	-4.12472	4.89942e-05	0.013646
	chr11	2161341	+	cg19371526	chr11:2158951-2162484	Island	INS-IGF2;IGF2AS;IGF2;IGF2;IGF2AS;IGF2	NR_003512;NR_028044;NM_001127598;NM_001007139;NR_028043;NM_000612	Body;TSS1500;Body;5'UTR;TSS1500;TSS1500		11:2115471-2118076				0.007452	-1.79147	4.12461	4.90146e-05	0.013646
	chr5	177031502	+	cg09905687	chr5:177031165-177031584	Island	B4GALT7	NM_007255	Body						-0.0047964	3.4828	-4.12439	4.90588e-05	0.0136483
	chr10	45878017	+	cg22770815		OpenSea	ALOX5	NM_000698	Body		10:45197951-45198111				0.0096647	3.1294	4.12358	4.92223e-05	0.0136672
	chr6	31701011	+	cg20165831	chr6:31695894-31698245	S_Shelf	CLIC1	NM_001288	Body						-0.0061982	2.67443	-4.12356	4.92261e-05	0.0136672
	chr16	85205741	+	cg01311995	chr16:85203157-85203941	S_Shore					16:83763242-83764037	16:85205512-85206003	Unclassified_Cell_type_specific		-0.0039109	1.53657	-4.12352	4.9234e-05	0.0136672
	chr1	11896156	+	cg11794440	chr1:11898393-11898732	N_Shelf	CLCN6	NM_001286	Body		1:11818693-11818744				-0.0050639	3.24949	-4.12279	4.93821e-05	0.0136984
	chr11	68883356	+	cg16499607		OpenSea					11:68639794-68640336			TRUE	-0.0085793	1.67635	-4.12258	4.94251e-05	0.0137004
	chr9	137553680	-	cg13698865		OpenSea	COL5A1	NM_000093	Body	TRUE		9:137553538-137554657	Unclassified_Cell_type_specific	TRUE	-0.0052419	3.42663	-4.12172	4.95984e-05	0.0137384
	chr3	141118615	+	cg27084654	chr3:141120983-141121678	N_Shelf	ZBTB38	NM_001080412	5'UTR						0.0199672	1.672	4.12092	4.97618e-05	0.0137737
	chr19	35606534	+	cg01408817		OpenSea	FXYD3;FXYD3;FXYD3;FXYD3;FXYD3;FXYD3;FXYD3;FXYD3	NM_001136009;NM_001136008;NM_001136007;NM_001136011;NM_001136012;NM_001136010;NM_005971;NM_021910	TSS200;TSS200;TSS200;TSS200;TSS200;TSS200;TSS200;TSS200			19:35604920-35606607	Unclassified		0.0010742	-0.493907	4.12039	4.987e-05	0.0137827
	chr11	117778029	-	cg09851528		OpenSea	TMPRSS13	NM_001077263	Body	TRUE				TRUE	0.0112399	-0.649008	4.12028	4.98922e-05	0.0137827
	chr12	6646450	-	cg26826729	chr12:6643261-6644607	S_Shore	GAPDH	NM_002046	Body			12:6646047-6647796	Promoter_Associated		-0.0039261	1.47426	-4.12012	4.99252e-05	0.0137827
	chr11	35366721	-	cg13971030		OpenSea	SLC1A2	NM_004171	Body	TRUE					-0.0060241	1.98159	-4.12005	4.99386e-05	0.0137827
	chr19	2588629	+	cg02309655	chr19:2588375-2588590	S_Shore	GNG7	NM_052847	5'UTR					TRUE	-0.0051712	1.65581	-4.11965	5.00208e-05	0.0137954
	chr19	6066102	-	cg00448761		OpenSea	RFX2;RFX2	NM_000635;NM_134433	5'UTR;5'UTR			19:6065763-6066209	Unclassified		0.0099015	-1.06067	4.11875	5.02052e-05	0.0138363
	chr7	99691385	-	cg22420044		OpenSea	MCM7;MCM7;MIR25	NM_005916;NM_182776;NR_029498	Body;Body;TSS200						0.0131323	-1.17402	4.11773	5.04151e-05	0.013881
	chr20	44940594	-	cg06143362	chr20:44941342-44941569	N_Shore									0.0039769	-0.30467	4.11761	5.044e-05	0.013881
	chr17	79961769	+	cg08091666	chr17:79961577-79961857	Island	ASPSCR1	NM_024083	Body		17:77554730-77555513			TRUE	-0.0082715	1.56414	-4.11721	5.05226e-05	0.0138937
	chr16	85672175	-	cg04049225	chr16:85670134-85670349	S_Shore	KIAA0182;KIAA0182	NM_001134473;NM_014615	5'UTR;Body	TRUE				TRUE	-0.0017773	2.18671	-4.11662	5.06444e-05	0.0139171
	chr17	7317514	+	cg16950726	chr17:7320371-7320945	N_Shelf	NLGN2	NM_020795	Body					TRUE	0.0012513	0.919587	-4.11616	5.07396e-05	0.0139333
	chr7	71115920	-	cg05356778		OpenSea	WBSCR17	NM_022479	Body	TRUE					0.0231134	1.43054	4.11567	5.08413e-05	0.0139512
	chr2	11104394	-	cg00145875	chr2:11101031-11101488	S_Shelf				TRUE					-0.0039507	0.194481	4.11528	5.09217e-05	0.0139632
	chr16	2217386	-	cg07057687	chr16:2214222-2215518	S_Shore	TRAF7	NM_032271	Body						-0.0033055	2.25285	-4.11494	5.09937e-05	0.0139729
	chr11	368384	+	cg18113332		OpenSea	B4GALNT4	NM_178537	TSS1500						-0.0140363	0.643779	-4.11448	5.10884e-05	0.0139865
	chr16	66934539	-	cg02839593		OpenSea				TRUE					-0.0143111	0.656516	-4.11435	5.11165e-05	0.0139865
	chr3	12735618	-	cg05675527		OpenSea				TRUE					-0.0018949	2.27415	-4.11392	5.12062e-05	0.0139896
	chr16	22236981	+	cg05506498		OpenSea	EEF2K	NM_013302	5'UTR	TRUE	16:22144482-22144680				-0.0045415	2.099	-4.11389	5.12132e-05	0.0139896
	chr12	50596347	-	cg00061185		OpenSea	LIMA1;LIMA1;LIMA1	NM_001113546;NM_016357;NM_001113547	Body;Body;Body	TRUE					0.0075793	3.64545	4.11372	5.12486e-05	0.0139896
	chr13	20805094	-	cg18145090	chr13:20806016-20806867	N_Shore	GJB6;GJB6;GJB6;GJB6;GJB6	NM_001110220;NM_001110219;NM_001110221;NM_006783;NM_006783	5'UTR;5'UTR;5'UTR;5'UTR;1stExon						-0.0077013	1.84118	-4.11359	5.12744e-05	0.0139896
	chr10	18938449	-	cg24855045	chr10:18940528-18940765	N_Shelf	NSUN6	NM_182543	Body						0.016359	1.52158	4.11327	5.13432e-05	0.0139984
	chr8	37722193	+	cg26216323		OpenSea	RAB11FIP1;RAB11FIP1;RAB11FIP1	NM_025151;NM_001002233;NM_001002814	Body;Body;Body	TRUE					0.0085865	-0.180893	4.11304	5.13895e-05	0.014001
	chr6	30582241	+	cg08677140	chr6:30584885-30585677	N_Shelf	PPP1R10	NM_002714	5'UTR						0.0121316	-2.50985	4.11229	5.15474e-05	0.0140194
	chr3	150088779	+	cg17206604		OpenSea				TRUE					0.0243481	1.78628	4.11223	5.15608e-05	0.0140194
	chr17	75395968	+	cg23847314	chr17:75398284-75398527	N_Shelf	SEPT9;SEPT9;SEPT9;SEPT9;SEPT9	NM_001113494;NM_001113492;NM_001113493;NM_001113491;NM_006640	5'UTR;5'UTR;Body;Body;Body	TRUE		17:75395953-75397436	Promoter_Associated		-0.0032435	2.7527	-4.1122	5.1567e-05	0.0140194
	chr7	128828120	+	cg04478795	chr7:128828333-128829366	N_Shore	SMO	NM_005631	TSS1500		7:128615343-128616672			TRUE	-0.0246505	-0.216159	-4.11199	5.16105e-05	0.0140213
	chr10	12207192	-	cg23342125		OpenSea	SEC61A2;SEC61A2;SEC61A2;SEC61A2;SEC61A2	NR_024576;NM_001142628;NM_001142627;NR_024577;NM_018144	Body;3'UTR;Body;Body;3'UTR						-0.0003258	0.798135	4.11166	5.1681e-05	0.0140258
	chr17	74511719	-	cg10616974		OpenSea					17:72023072-72023315	17:74511159-74512169	Promoter_Associated	TRUE	-0.0046016	1.20518	-4.11106	5.18071e-05	0.0140258
	chr19	46318762	-	cg04379348	chr19:46318490-46319266	Island	RSPH6A;SYMPK	NM_030785;NM_004819	TSS200;3'UTR		19:51010588-51011106	19:46318695-46319525	Unclassified_Cell_type_specific		-0.0113953	-0.253349	-4.11092	5.18381e-05	0.0140258
	chr5	56894899	-	cg11087723		OpenSea				TRUE					0.0005729	0.985562	4.11064	5.18959e-05	0.0140258
	chr12	94385202	+	cg02856768		OpenSea				TRUE		12:94384742-94385591	Unclassified		0.004376	-0.706053	4.11057	5.19121e-05	0.0140258
	chr11	63466987	-	cg07636225		OpenSea	RTN3;RTN3;RTN3;RTN3	NM_006054;NM_201428;NM_201429;NM_201430	Body;Body;Body;Body	TRUE					0.0078943	-0.68934	4.11045	5.1937e-05	0.0140258
	chr7	75936633	-	cg25962657	chr7:75931704-75932978	S_Shelf									0.0057407	1.83633	4.11027	5.19754e-05	0.0140258
	chr12	110316989	+	cg05155784	chr12:110318011-110318778	N_Shore	GLTP	NM_016433	Body	TRUE		12:110316891-110319072	Promoter_Associated		-0.0025942	0.0919087	4.11013	5.20045e-05	0.0140258
	chr19	49220235	+	cg12234455	chr19:49223054-49223312	N_Shelf	MAMSTR;MAMSTR	NM_182574;NM_001130915	TSS200;Body					TRUE	0.0147347	-1.62611	4.11001	5.20303e-05	0.0140258
	chr11	47351460	-	cg04000940		OpenSea	MADD;MADD;MADD;MADD;MADD;MADD;MADD;MADD;MADD;MADD	NM_130474;NM_001135943;NM_130472;NM_003682;NM_130470;NM_001135944;NM_130473;NM_130475;NM_130471;NM_130476	3'UTR;3'UTR;3'UTR;3'UTR;3'UTR;3'UTR;3'UTR;3'UTR;3'UTR;3'UTR			11:47351338-47351508	Unclassified_Cell_type_specific	TRUE	0.0282194	0.355427	4.10998	5.20358e-05	0.0140258
	chr11	45373299	-	cg06233517	chr11:45376931-45377243	N_Shelf									0.0173169	0.736997	4.10993	5.20475e-05	0.0140258
	chr16	86868192	+	cg03606020	chr16:86869862-86870145	N_Shore						16:86867336-86869056	Unclassified_Cell_type_specific		-0.0161101	0.868083	-4.10983	5.20681e-05	0.0140258
	chr15	24921784	+	cg25876882	chr15:24920613-24921252	S_Shore	C15orf2	NM_018958	1stExon		15:22472845-22472890				-0.0082169	2.41835	-4.10964	5.21084e-05	0.0140268
	chr6	53530628	-	cg13840445		OpenSea	KLHL31	NM_001003760	TSS200						0.0107429	1.00215	4.10939	5.2163e-05	0.0140316
	chr20	42574624	+	cg24403644		OpenSea	TOX2;TOX2;TOX2;TOX2	NM_001098796;NM_001098797;NM_001098798;NM_032883	5'UTR;Body;1stExon;5'UTR						-0.0002447	1.44267	-4.10906	5.22332e-05	0.0140366
	chr2	65543410	+	cg08651590	chr2:65540761-65541311	S_Shelf	SPRED2;SPRED2	NM_001128210;NM_181784	Body;Body	TRUE					-0.0079406	2.07178	-4.10895	5.2255e-05	0.0140366
	chr6	34101545	-	cg07735790		OpenSea	GRM4	NM_000841	TSS200						-0.0062761	2.62344	-4.10877	5.22948e-05	0.0140374
	chr15	57519802	+	cg21831937		OpenSea	TCF12;TCF12;TCF12;TCF12;TCF12	NM_003205;NM_207040;NM_207037;NM_207036;NM_207038	Body;Body;Body;Body;Body	TRUE					0.0061774	2.0395	4.10835	5.23842e-05	0.0140515
	chr1	17996881	-	cg07093748		OpenSea	ARHGEF10L;ARHGEF10L	NM_001011722;NM_018125	Body;Body		1:17869431-17869554				-0.009056	1.05448	-4.107	5.26736e-05	0.0141103
	chr5	36607390	+	cg21245981		OpenSea	SLC1A3;SLC1A3;SLC1A3	NM_001166695;NM_001166696;NM_004172	TSS1500;5'UTR;5'UTR		5:36643128-36643175				0.0052852	-2.55414	4.10683	5.27112e-05	0.0141103
	chr20	62327117	+	cg20597143	chr20:62328013-62328558	N_Shore	TNFRSF6B;TNFRSF6B;RTEL1;RTEL1	NM_032945;NM_003823;NM_016434;NM_032957	5'UTR;TSS1500;Body;Body						-0.0089099	1.4564	-4.10681	5.27142e-05	0.0141103
	chr4	4580814	-	cg20078879	chr4:4577004-4577448	S_Shelf									-0.0084297	0.944615	-4.10635	5.28142e-05	0.0141272
	chr13	114840185	+	cg18935832	chr13:114840918-114841580	N_Shore	RASA3	NM_007368	Body		13:113858232-113858712				-0.0056895	2.42328	-4.1059	5.29111e-05	0.014136
	chr12	2903563	+	cg03310242	chr12:2903389-2905189	Island	FKBP4	NM_002014	TSS1500		12:2773544-2775723				-0.0418349	0.163836	-4.10579	5.29352e-05	0.014136
	chr1	54859921	-	cg05886125	chr1:54856401-54856608	S_Shelf	SSBP3;SSBP3;SSBP3	NM_001009955;NM_018070;NM_145716	Body;Body;Body						-0.0034359	3.37309	-4.10549	5.2999e-05	0.014136
	chr11	2924523	+	cg12911952	chr11:2923301-2923817	S_Shore	SLC22A18AS;SLC22A18;SLC22A18	NM_007105;NM_183233;NM_002555	5'UTR;5'UTR;5'UTR						-0.0049255	3.38298	-4.10546	5.30062e-05	0.014136
	chr6	46714021	+	cg15858970		OpenSea	LOC100287718	NM_001162435	TSS1500						0.015671	1.78308	4.10534	5.30322e-05	0.014136
	chr9	129380728	-	cg13466694	chr9:129372737-129378106	S_Shelf	LMX1B	NM_002316	Body		9:128420459-128420557				0.0145239	-0.749995	4.10483	5.31415e-05	0.0141553
	chr5	44333003	+	cg25021530		OpenSea	FGF10	NM_004465	Body						0.0112105	1.10769	4.10441	5.32321e-05	0.0141642
	chr16	89461734	-	cg02226192		OpenSea	ANKRD11	NM_013275	5'UTR	TRUE	16:87989215-87989423			TRUE	0.0161122	-1.47455	4.10427	5.32635e-05	0.0141642
	chr6	34492115	+	cg09139128	chr6:34494990-34495309	N_Shelf	PACSIN1	NM_020804	5'UTR			6:34492109-34492363	Unclassified_Cell_type_specific		0.0162555	1.75929	4.10417	5.32861e-05	0.0141642
	chr12	116716154	+	cg12113819		OpenSea	MED13L	NM_015335	TSS1500						0.0194229	-0.718894	4.10383	5.33598e-05	0.0141719
	chr8	8748536	+	cg01239928	chr8:8748652-8751478	N_Shore	MFHAS1	NM_004225	1stExon	TRUE	8:8785883-8788888				-0.0053953	1.7958	-4.10359	5.34109e-05	0.0141719
	chr22	46770253	-	cg22768487	chr22:46770433-46770871	N_Shore	CELSR1	NM_014246	Body		22:45148844-45148918				0.0145451	0.726074	4.10352	5.34266e-05	0.0141719
	chr1	109964946	-	cg13170147	chr1:109968648-109969570	N_Shelf	PSMA5	NM_002790	Body						0.0208632	1.50309	4.10324	5.34868e-05	0.0141781
	chr7	2752217	+	cg26603629		OpenSea	AMZ1	NM_133463	Body		7:2718582-2718857				-0.0032065	2.61757	-4.10269	5.36075e-05	0.0142002
	chr19	46806117	+	cg11253785	chr19:46806998-46807617	N_Shore	HIF3A;HIF3A;HIF3A	NM_152794;NM_022462;NM_152795	TSS1500;5'UTR;Body						-0.0055796	2.53964	-4.1017	5.38246e-05	0.0142415
	chr7	2186465	-	cg05367893	chr7:2185771-2186205	S_Shore	MAD1L1;MAD1L1;MAD1L1	NM_003550;NM_001013837;NM_001013836	Body;Body;Body		7:2152854-2153095				-0.0044761	2.93443	-4.10164	5.38379e-05	0.0142415
	chr2	242810927	-	cg11654325	chr2:242808405-242808618	S_Shelf	C2orf85	NM_173821	TSS1500	TRUE	2:242459332-242459887				0.0160362	-0.60023	4.10139	5.3893e-05	0.0142462
	chr3	42695035	-	cg06399164	chr3:42695528-42696575	N_Shore	ZBTB47	NM_145166	TSS200						0.0072533	-1.46743	4.1009	5.40009e-05	0.0142648
	chr10	42864912	-	cg23853165	chr10:42862953-42863216	S_Shore	LOC441666	NR_024380	TSS1500						0.014024	1.67612	4.10069	5.4047e-05	0.0142671
	chr14	23352488	+	cg24129115	chr14:23355738-23356402	N_Shelf	REM2;REM2	NM_173527;NM_173527	1stExon;5'UTR	TRUE				TRUE	0.0083022	-1.29801	4.10014	5.41681e-05	0.0142892
	chr11	125462554	+	cg00568792	chr11:125462323-125462884	Island	STT3A	NM_152713	TSS200		11:124967534-124968417	11:125461641-125463043	Promoter_Associated		0.00503975	-3.13506	4.09925	5.43637e-05	0.0143309
	chr17	17717006	-	cg13639244	chr17:17715696-17716219	S_Shore	SREBF1;SREBF1	NM_004176;NM_001005291	Body;Body		17:17657577-17657769				-0.0080837	1.92565	-4.09885	5.4453e-05	0.0143385
	chr17	27896173	+	cg03461967	chr17:27893086-27896078	S_Shore	TP53I13	NM_138349	Body						-0.0226614	-0.755803	-4.09874	5.44773e-05	0.0143385
	chr8	127623696	-	cg09899496		OpenSea				TRUE					0.015202	1.32685	4.09862	5.45051e-05	0.0143385
	chr17	7481193	+	cg07421515	chr17:7475916-7477330	S_Shelf	EIF4A1;SNORA67	NM_001416;NR_002912	Body;TSS200			17:7480807-7481656	Promoter_Associated_Cell_type_specific		0.0167387	1.05371	4.09826	5.4584e-05	0.0143494
	chr2	37041582	-	cg06281904		OpenSea	VIT	NM_053276	3'UTR						-0.0044669	3.68978	-4.09799	5.46448e-05	0.0143555
	chr6	110679832	+	cg20931973	chr6:110679417-110679833	Island	C6orf186	NM_001123364	TSS1500						-0.0035894	-1.3501	-4.09774	5.4699e-05	0.0143599
	chr7	151236292	+	cg03295107		OpenSea				TRUE					0.0078988	-1.4027	4.0975	5.47542e-05	0.0143628
	chr4	37585993	+	cg04301614		OpenSea	C4orf19;C4orf19;C4orf19	NM_018302;NM_018302;NM_001104629	5'UTR;1stExon;5'UTR						-0.0073823	2.70373	-4.09736	5.47855e-05	0.0143628
	chr7	127574992	+	cg18495781		OpenSea	SND1	NM_014390	Body	TRUE					-0.0034555	3.51463	-4.09627	5.50275e-05	0.0144164
	chr21	40176950	-	cg06958537	chr21:40177002-40178667	N_Shore	ETS2	NM_005239	TSS1500	TRUE	21:39098771-39100556	21:40176497-40178006	Promoter_Associated		0.0091449	-1.50111	4.09609	5.50683e-05	0.0144172
	chr5	34587700	-	cg07313162		OpenSea				TRUE					0.0066757	0.869392	4.09556	5.51885e-05	0.0144189
	chr15	93158989	-	cg05775517		OpenSea				TRUE					0.0211955	1.87423	4.09554	5.51926e-05	0.0144189
	chr3	38991907	+	cg06080169		OpenSea	SCN11A;SCN11A	NM_014139;NM_014139	5'UTR;1stExon						-0.0047204	3.22088	-4.0954	5.52232e-05	0.0144189
	chr8	143360290	+	cg00084202	chr8:143361313-143361642	N_Shore	TSNARE1	NM_145003	Body						-0.0163444	1.00274	-4.09531	5.52429e-05	0.0144189
	chr2	219252533	-	cg03291396	chr2:219252421-219252631	Island	SLC11A1	NM_000578	Body	TRUE	2:218960666-218960845				0.0155467	-2.13387	4.09521	5.52675e-05	0.0144189
	chr22	27017854	-	cg22847608		OpenSea	CRYBA4	NM_001886	TSS200						-0.0007527	0.837372	4.09506	5.53013e-05	0.0144189
	chr2	129050050	+	cg19736660		OpenSea	HS6ST1	NM_004807	Body	TRUE				TRUE	0.0004027	1.74894	-4.09473	5.53739e-05	0.014428
	chr11	122179528	-	cg14530143		OpenSea				TRUE					0.0144935	0.0854454	4.0943	5.54712e-05	0.0144435
	chr14	104205299	-	cg13745946	chr14:104205070-104205329	Island	PPP1R13B	NM_015316	Body		14:103274759-103275082				-0.0102357	1.88655	-4.09379	5.55868e-05	0.0144438
	chr19	48957868	-	cg07990198	chr19:48955996-48956286	S_Shore	KCNJ14	NM_013348	TSS1500						-0.0028757	2.15391	-4.09373	5.55998e-05	0.0144438
	chr14	61117162	+	cg05296818	chr14:61114102-61116552	S_Shore	SIX1	NM_005982	TSS1500		14:60186820-60186968				0.0086688	-0.478992	4.09366	5.56171e-05	0.0144438
	chr6	122273437	+	cg21628504		OpenSea				TRUE					-0.0065363	0.686458	4.09363	5.56239e-05	0.0144438
	chr3	126739855	+	cg24338094	chr3:126737139-126737359	S_Shelf	PLXNA1	NM_032242	Body			3:126739773-126740092	Unclassified_Cell_type_specific		-0.0046258	1.86513	-4.09319	5.57235e-05	0.0144465
	chr16	1212457	+	cg09662162	chr16:1209939-1210945	S_Shore	CACNA1H;CACNA1H	NM_021098;NM_001005407	Body;Body	TRUE					-0.0045317	2.56393	-4.09309	5.5745e-05	0.0144465
	chr8	144331910	-	cg24491369	chr8:144332365-144332743	N_Shore	ZFP41	NM_173832	5'UTR						-0.0081913	2.54658	-4.09308	5.57478e-05	0.0144465
	chr14	45429449	-	cg05861639	chr14:45431628-45432115	N_Shelf	KLHL28	NM_017658	5'UTR						0.0096716	0.313007	4.0929	5.57894e-05	0.0144475
	chr15	83239908	-	cg00317577		OpenSea	CPEB1;CPEB1;CPEB1;CPEB1	NM_001079535;NM_001079534;NM_030594;NM_001079533	Body;Body;Body;Body	TRUE					0.0200552	-0.345627	4.09272	5.58286e-05	0.0144479
	chr13	51103373	+	cg05091135		OpenSea				TRUE					0.0072867	-1.05098	4.09225	5.59373e-05	0.0144571
	chr22	37608611	+	cg03389133		OpenSea	SSTR3	NM_001051	TSS1500	TRUE				TRUE	0.005142	0.158357	4.09223	5.59399e-05	0.0144571
	chr2	29388414	-	cg01792430		OpenSea	CLIP4	NM_024692	Body	TRUE					0.0180057	1.90858	4.09147	5.61145e-05	0.0144924
	chr17	46697543	-	cg27217474	chr17:46697413-46697701	Island					17:44052038-44052655				0.012126	-1.63193	4.09051	5.63329e-05	0.0145066
	chr7	157890171	-	cg01731811	chr7:157890656-157891557	N_Shore	PTPRN2;PTPRN2;PTPRN2	NM_002847;NM_130842;NM_130843	Body;Body;Body		7:157582932-157583169				-0.0038551	3.4759	-4.09031	5.63787e-05	0.0145066
	chr10	34925640	-	cg04685387		OpenSea	PARD3	NM_019619	Body	TRUE	10:34965646-34965754				-0.004443	2.88791	-4.09024	5.6396e-05	0.0145066
	chr16	89200506	+	cg16759443		OpenSea	ACSF3;ACSF3;ACSF3	NM_174917;NR_023316;NM_001127214	Body;Body;Body		16:87727964-87728465				-0.0018474	2.26435	-4.0902	5.64052e-05	0.0145066
	chr1	206863604	+	cg26812585	chr1:206858091-206859651	S_Shelf	MAPKAPK2;MAPKAPK2	NM_032960;NM_004759	Body;Body						-0.005118	1.73514	-4.08998	5.64559e-05	0.0145066
	chr9	112931119	-	cg13850312		OpenSea	AKAP2;AKAP2;PALM2-AKAP2;PALM2-AKAP2	NM_001136562;NM_001004065;NM_147150;NM_007203	3'UTR;3'UTR;3'UTR;3'UTR						-0.0031087	2.67082	-4.08993	5.64676e-05	0.0145066
	chr6	138867046	+	cg22180580		OpenSea	NHSL1	NM_020464	Body	TRUE					0.0010589	0.0087544	4.08984	5.64875e-05	0.0145066
	chr16	85198673	+	cg00738897	chr16:85196735-85196992	S_Shore						16:85198590-85198738	Unclassified_Cell_type_specific		-0.0131154	1.1792	-4.08981	5.64947e-05	0.0145066
	chr1	2997360	+	cg24490279	chr1:2997272-2997473	Island	PRDM16;PRDM16	NM_022114;NM_199454	Body;Body		1:2987060-2987757				-0.012967	1.90319	-4.08974	5.65113e-05	0.0145066
	chr7	88425139	+	cg13354414		OpenSea	ZNF804B;MGC26647	NM_181646;NM_152706	Body;TSS200						0.0215164	1.69642	4.08928	5.66155e-05	0.0145236
	chr10	35205731	+	cg03872695		OpenSea				TRUE				TRUE	0.0197388	2.62829	4.089	5.66816e-05	0.0145274
	chr1	27876033	-	cg07181257	chr1:27874417-27874638	S_Shore	AHDC1	NM_001029882	Body		1:27746611-27751172	1:27875955-27876663	Unclassified_Cell_type_specific		-0.0045777	1.96317	-4.08889	5.67062e-05	0.0145274
	chr4	6568049	+	cg18377044	chr4:6564751-6565185	S_Shelf									0.0240656	1.96288	4.08817	5.68722e-05	0.0145601
	chr19	427263	-	cg25264268	chr19:426792-427819	Island	SHC2	NM_012435	Body		19:377351-378845			TRUE	0.008545	1.5702	4.08773	5.69731e-05	0.0145762
	chr12	6745057	-	cg15464148		OpenSea	LPAR5	NM_020400	5'UTR						-0.0162948	1.59553	-4.08745	5.7039e-05	0.0145833
	chr19	40199676	+	cg12541721		OpenSea	LGALS14;LGALS14	NM_203471;NM_020129	Body;Body			19:40199642-40199716	Unclassified_Cell_type_specific		0.0046505	2.33848	4.08631	5.73045e-05	0.0146397
	chr3	66455638	+	cg17247149		OpenSea	LRIG1	NM_015541	Body		3:66538230-66538434				-0.0027273	2.97398	-4.08617	5.73362e-05	0.0146397
	chr10	23216695	+	cg19542987		OpenSea	ARMC3	NM_173081	TSS1500	TRUE		10:23216473-23217211	Unclassified		0.0148865	-1.38065	4.08531	5.7537e-05	0.0146811
	chr15	99499615	-	cg08778287	chr15:99500472-99500721	N_Shore	IGF1R	NM_000875	Body		15:97317010-97317202	15:99499564-99500159	Gene_Associated_Cell_type_specific		-0.0032249	1.42904	-4.08514	5.75773e-05	0.0146816
	chr17	80045039	-	cg08051977	chr17:80046054-80046330	N_Shore	FASN	NM_004104	Body		17:77638328-77638369				-0.0051369	2.9584	-4.08356	5.79473e-05	0.0147576
	chr2	12880774	+	cg12267107		OpenSea	TRIB2;TRIB2	NM_021643;NR_027303	Body;Body		2:12797969-12798333				-0.0059481	2.56834	-4.08339	5.79873e-05	0.0147576
	chr11	71164349	+	cg05240381	chr11:71164097-71164680	Island	NADSYN1	NM_018161	1stExon		11:70841605-70842373	11:71163157-71164911	Promoter_Associated		0.0135422	-2.59252	4.08337	5.79914e-05	0.0147576
	chr3	120170441	-	cg20114394	chr3:120169202-120170519	Island	FSTL1	NM_007085	TSS1500		3:121651810-121653132			TRUE	-0.0049851	1.59867	-4.08308	5.80609e-05	0.0147611
	chr10	5705038	+	cg04329659	chr10:5707980-5708798	N_Shelf	ASB13;ASB13	NR_024581;NM_024701	Body;Body						0.0114003	2.67471	4.08287	5.81103e-05	0.0147611
	chr1	10815436	-	cg02335988		OpenSea	CASZ1;CASZ1	NM_001079843;NM_017766	5'UTR;5'UTR		1:10737993-10738168				-0.0058552	2.79212	-4.08282	5.81211e-05	0.0147611
	chr7	1488315	+	cg26657242	chr7:1491773-1491975	N_Shelf	MICALL2	NM_182924	Body	TRUE	7:1454841-1455162				-0.0067446	1.61316	-4.08261	5.81722e-05	0.0147643
	chr7	47344608	-	cg08398005		OpenSea	TNS3	NM_022748	Body						-0.0097186	2.28629	-4.08235	5.82325e-05	0.0147698
	chr10	49731563	-	cg14325837	chr10:49731448-49732638	Island	ARHGAP22	NM_021226	Body		10:49401473-49402548			TRUE	0.0262036	-2.03762	4.08216	5.82778e-05	0.0147715
	chr2	157682747	+	cg07362003		OpenSea				TRUE					0.0113618	2.0904	4.08136	5.84667e-05	0.0148012
	chr6	150739173	+	cg00252472		OpenSea				TRUE					-0.0007549	0.183026	4.08132	5.84783e-05	0.0148012
	chr15	27019265	+	cg11273478	chr15:27016892-27018943	S_Shore	GABRB3;GABRB3	NM_000814;NM_021912	TSS1500;TSS1500					TRUE	0.0106078	-0.596921	4.08118	5.85114e-05	0.0148012
	chr11	133902050	+	cg17119170		OpenSea	LOC100128239	NR_027276	TSS200						0.0213963	0.634172	4.08098	5.85587e-05	0.0148034
	chr13	113538039	+	cg03450076	chr13:113536815-113537308	S_Shore	ATP11A;ATP11A	NM_015205;NM_032189	3'UTR;3'UTR		13:112586006-112586120				0.0167729	2.78805	4.08059	5.86503e-05	0.0148063
	chr3	171858472	+	cg19980260		OpenSea	FNDC3B;FNDC3B	NM_001135095;NM_022763	Body;Body	TRUE					-0.0112541	1.70825	-4.08046	5.86828e-05	0.0148063
	chr20	310001	+	cg15090834	chr20:304826-308323	S_Shore	SOX12;SOX12	NM_006943;NM_006943	1stExon;3'UTR	TRUE					0.020508	-1.14688	4.08044	5.86865e-05	0.0148063
	chr5	96452274	-	cg02548368		OpenSea	LIX1	NM_153234	Body	TRUE					-0.0051642	3.82693	-4.07937	5.89412e-05	0.0148607
	chr17	173954	-	cg16373144	chr17:170979-171340	S_Shelf	RPH3AL	NM_006987	Body		17:173905-174153				-0.0034199	3.18303	-4.07865	5.91142e-05	0.0148945
	chr11	77939490	+	cg07780377		OpenSea	GAB2;GAB2	NM_080491;NM_012296	Body;Body			11:77939405-77940200	Unclassified	TRUE	-0.0016572	1.21893	4.07817	5.92291e-05	0.0149136
	chr19	18539841	-	cg13331354	chr19:18539781-18540341	Island	SSBP4;SSBP4	NM_032627;NM_001009998	Body;Body		19:18400735-18401341	19:18539401-18540922	Unclassified	TRUE	0.043036	-2.05813	4.07729	5.94405e-05	0.0149492
	chr1	6521121	-	cg23449295	chr1:6520584-6521955	Island					1:6443110-6443786	1:6519580-6521231	Promoter_Associated_Cell_type_specific		-0.0155428	1.70455	-4.07726	5.94485e-05	0.0149492
	chr7	127992537	+	cg09719217	chr7:127990926-127992616	Island	PRRT4	NM_001114726	Body		7:127778181-127779852	7:127991314-127992993	Unclassified_Cell_type_specific		0.0079569	-0.386511	4.07632	5.96769e-05	0.0149918
	chr1	3042085	-	cg11684115	chr1:3038067-3038343	S_Shelf	PRDM16;PRDM16	NM_022114;NM_199454	Body;Body		1:3031911-3032481				-0.0051383	2.0574	-4.07624	5.96964e-05	0.0149918
	chr17	30348093	+	cg20023324		OpenSea	LRRC37B	NM_052888	TSS200						-0.0049543	1.9944	-4.07526	5.99323e-05	0.015031
	chr9	126716056	+	cg13650535		OpenSea				TRUE					0.0119399	-0.277423	4.07524	5.99374e-05	0.015031
	chr15	67457967	+	cg01710852		OpenSea	SMAD3;SMAD3;SMAD3;SMAD3	NM_005902;NM_001145103;NM_001145104;NM_001145102	Body;Body;TSS1500;Body	TRUE					-0.0033214	0.781539	-4.07511	5.99705e-05	0.015031
	chr6	167567203	-	cg22990967		OpenSea									-0.000255	-0.668181	4.07458	6.0098e-05	0.0150428
	chr2	241080193	-	cg10103373		OpenSea	OTOS	NM_148961	TSS200						-0.0129182	1.55513	-4.07438	6.01468e-05	0.0150428
	chr2	3464931	+	cg08050967	chr2:3461654-3461863	S_Shelf	TTC15	NM_016030	Body	TRUE	2:3443800-3444241				-0.0044221	2.74994	-4.07429	6.01699e-05	0.0150428
	chr12	105994959	-	cg09370806		OpenSea				TRUE					0.0088205	0.539771	4.07427	6.01753e-05	0.0150428
	chr14	51862102	+	cg21929473		OpenSea				TRUE					-0.0082277	1.49166	-4.0738	6.02889e-05	0.0150614
	chr10	852009	-	cg13766497	chr10:851100-851525	S_Shore					10:840807-842023				-0.0045155	3.44237	-4.07322	6.04321e-05	0.0150872
	chr13	109984684	-	cg02050376		OpenSea				TRUE					0.0411585	1.5247	4.07304	6.0476e-05	0.0150883
	chr6	36305155	+	cg18520925		OpenSea	C6orf222	NM_001010903	TSS1500						0.0120691	2.41369	4.07276	6.05443e-05	0.0150888
	chr16	11837719	-	cg08633074	chr16:11836073-11837092	S_Shore	TXNDC11	NM_015914	TSS1500						-0.0080726	2.46073	-4.0725	6.06086e-05	0.0150888
	chr7	8383869	+	cg11969637		OpenSea									-0.0019337	1.50329	4.07242	6.06276e-05	0.0150888
	chr22	25003675	+	cg26486070		OpenSea	GGT1;GGT1;GGT1;GGT1;GGT1	NM_001032364;NM_001032365;NM_013430;NM_001032365;NM_005265	5'UTR;1stExon;5'UTR;5'UTR;5'UTR			22:25003305-25003983	Promoter_Associated_Cell_type_specific	TRUE	-0.0043927	2.66331	-4.07233	6.06491e-05	0.0150888
	chr15	101661445	-	cg03991106		OpenSea				TRUE	15:99478968-99479152				-0.0056832	2.18675	-4.07212	6.07012e-05	0.0150888
	chr6	33405496	-	cg08105217		OpenSea	SYNGAP1	NM_006772	Body						-0.0080462	2.03013	-4.07206	6.07149e-05	0.0150888
	chr17	17726759	+	cg10415767	chr17:17726855-17727282	N_Shore	SREBF1;SREBF1	NM_004176;NM_001005291	Body;Body	TRUE		17:17726139-17727900	Promoter_Associated		-0.0034813	-1.20188	4.07172	6.07997e-05	0.015093
	chr12	92472232	-	cg25765315		OpenSea				TRUE					0.0147929	0.89063	4.07167	6.08108e-05	0.015093
	chr19	58556185	-	cg27520319	chr19:58555798-58556614	Island	ZSCAN1	NM_182572	Body		19:63247621-63248910				-0.0055087	3.073	-4.0711	6.09521e-05	0.0151166
	chr15	93601497	+	cg05342906		OpenSea	RGMA;RGMA;RGMA;RGMA;RGMA;RGMA	NM_001166289;NM_001166288;NM_020211;NM_001166286;NM_001166283;NM_001166287	Body;Body;Body;Body;Body;Body	TRUE					-0.0057484	2.4658	-4.07079	6.103e-05	0.0151166
	chr5	55460876	-	cg16501561		OpenSea	ANKRD55	NM_024669	Body	TRUE					-0.0018565	0.543255	4.07059	6.10784e-05	0.0151166
	chr2	63279645	+	cg10271192	chr2:63281034-63281347	N_Shore	OTX1	NM_014562	5'UTR		2:63133121-63133241				-0.0054609	1.42221	-4.07053	6.10926e-05	0.0151166
	chr10	21456020	-	cg07815856		OpenSea	NEBL	NM_213569	Body		10:21496026-21496076				-0.0029443	1.12272	-4.07049	6.11038e-05	0.0151166
	chr15	63342288	+	cg21221455	chr15:63340256-63341464	S_Shore	TPM1;TPM1;TPM1;TPM1;TPM1;TPM1;TPM1	NM_001018007;NM_001018020;NM_001018004;NM_001018005;NM_000366;NM_001018008;NM_001018006	Body;Body;Body;Body;Body;Body;Body	TRUE					0.0153789	2.46201	4.07015	6.11881e-05	0.0151277
	chr5	1507739	-	cg07035602		OpenSea	LPCAT1	NM_024830	Body		5:1560705-1560781				-0.0043913	1.92623	-4.06977	6.12816e-05	0.015141
	chr7	140338624	-	cg01072609	chr7:140339997-140341136	N_Shore									-0.007665	0.992844	-4.06953	6.13415e-05	0.0151455
	chr2	109873891	+	cg17803713		OpenSea	SH3RF3	NM_001099289	Body	TRUE					-0.0100726	1.23104	-4.06938	6.13793e-05	0.0151455
	chr3	101567801	+	cg05980782	chr3:101568107-101569046	N_Shore	NFKBIZ;NFKBIZ	NM_001005474;NM_031419	5'UTR;TSS1500		3:103050480-103051716				-0.0212692	-0.51783	-4.06911	6.14462e-05	0.0151523
	chr7	12923850	+	cg14440064		OpenSea				TRUE					0.0243355	1.81061	4.06882	6.15177e-05	0.0151601
	chr10	23216727	+	cg11673092		OpenSea	ARMC3	NM_173081	TSS1500	TRUE		10:23216473-23217211	Unclassified		0.0050155	-1.85221	4.06722	6.19174e-05	0.0152419
	chr11	67805456	-	cg21049762	chr11:67806251-67806611	N_Shore	TCIRG1	NM_006019	TSS1500						-0.0068808	1.72424	-4.06714	6.19368e-05	0.0152419
	chr16	57406257	+	cg26644853		OpenSea	CX3CL1	NM_002996	TSS200					TRUE	0.0167378	-1.60075	4.06701	6.19694e-05	0.0152419
	chr17	43165321	+	cg02888886		OpenSea	NMT1	NM_021079	Body	TRUE		17:43165233-43165349	Gene_Associated_Cell_type_specific		-0.0054505	2.25166	-4.06682	6.20191e-05	0.0152443
	chr2	220942540	+	cg10612128		OpenSea				TRUE					0.0176493	0.837338	4.06622	6.21699e-05	0.0152496
	chr2	28304502	-	cg25422678		OpenSea	BRE;BRE;BRE;BRE;BRE	NM_199192;NM_199193;NM_199191;NM_004899;NM_199194	Body;Body;Body;Body;Body	TRUE					0.0173488	2.13142	4.06618	6.218e-05	0.0152496
	chr2	240239755	+	cg00879786		OpenSea	HDAC4	NM_006037	Body		2:239904640-239904926				-0.0008368	2.2369	4.06616	6.21848e-05	0.0152496
	chr11	130026798	+	cg01668099	chr11:130029658-130030262	N_Shelf				TRUE				TRUE	-0.0079199	1.45604	-4.0661	6.22001e-05	0.0152496
	chr10	134538884	-	cg20407868	chr10:134539817-134540026	N_Shore	INPP5A	NM_005539	Body		10:134388769-134388928				-0.0017256	2.77524	-4.06589	6.22516e-05	0.0152524
	chr10	7311500	-	cg05103064		OpenSea	SFMBT2	NM_001029880	Body	TRUE		10:7311468-7311608	Unclassified_Cell_type_specific		-0.0026814	0.631524	4.06556	6.23353e-05	0.0152631
	chr10	102756165	+	cg19914904	chr10:102756834-102759798	N_Shore	LZTS2	NM_032429	TSS1500			10:102756115-102756326	Promoter_Associated_Cell_type_specific		-0.0057469	2.13024	-4.06526	6.24107e-05	0.0152718
	chr4	8373438	+	cg16240750	chr4:8375042-8375342	N_Shore	ACOX3;ACOX3	NM_001101667;NM_003501	Body;Body		4:8424313-8424481	4:8373372-8373455	Unclassified_Cell_type_specific		-0.0049586	3.2156	-4.06497	6.24832e-05	0.0152797
	chr2	98274984	+	cg22880456		OpenSea	ACTR1B	NM_005735	Body		2:97640868-97641435				-0.0035375	3.21742	-4.06441	6.26258e-05	0.0153016
	chr16	19180726	+	cg08296335	chr16:19179002-19180217	S_Shore	SYT17	NM_016524	Body		16:19088155-19088251				0.004007	-1.82222	4.06431	6.26526e-05	0.0153016
	chr2	88527345	+	cg14170358		OpenSea				TRUE					-0.0046708	0.114717	4.0635	6.28571e-05	0.0153328
	chr16	81925132	+	cg01376763		OpenSea	PLCG2	NM_002661	Body		16:80482458-80482697	16:81923918-81925235	Gene_Associated		-0.0037973	3.62448	-4.06349	6.28607e-05	0.0153328
	chr2	234934131	+	cg04621728		OpenSea				TRUE		2:234934127-234934578	Unclassified_Cell_type_specific		0.0298246	-0.599376	4.06295	6.29968e-05	0.0153562
	chr1	77933593	+	cg27230067		OpenSea	AK5;AK5	NM_174858;NM_012093	Body;Body	TRUE					0.0052812	0.0947717	4.06273	6.30525e-05	0.0153574
	chr17	40687925	-	cg02393525	chr17:40688033-40688745	N_Shore	NAGLU	NM_000263	TSS200			17:40687700-40689624	Promoter_Associated		-0.01293	-2.69391	-4.06262	6.30821e-05	0.0153574
	chr11	70961784	-	cg03108347	chr11:70962173-70964161	N_Shore					11:70639432-70639575				-0.0061544	2.25727	-4.06175	6.33031e-05	0.0153966
	chr5	641353	+	cg07414060	chr5:643427-643669	N_Shelf	CEP72	NM_018140	Body		5:694227-695569				-0.0034146	3.37907	-4.06167	6.33238e-05	0.0153966
	chr12	79916348	+	cg24592892		OpenSea				TRUE					0.0044728	-0.378761	4.06105	6.34821e-05	0.0154171
	chr22	23607606	+	cg21889604	chr22:23605241-23605566	S_Shelf	BCR;BCR	NM_021574;NM_004327	Body;Body						-0.0036465	2.32625	-4.06103	6.34889e-05	0.0154171
	chr9	106759835	+	cg02336697	chr9:106761630-106762028	N_Shore									0.0052064	0.350184	4.06067	6.35816e-05	0.015421
	chr2	63272303	-	cg00166234	chr2:63272127-63272409	Island	LOC100132215;EHBP1;EHBP1;EHBP1;EHBP1	NR_027069;NM_001142616;NM_001142615;NM_001142614;NM_015252	Body;Body;Body;Body;Body	TRUE	2:63125662-63125913				-0.0069372	2.4329	-4.06062	6.35934e-05	0.015421
	chr19	42212594	+	cg20690737		OpenSea	CEACAM5;CEACAM5	NM_004363;NM_004363	5'UTR;1stExon						-0.0027929	-0.413347	4.06049	6.36259e-05	0.015421
	chr7	139905455	+	cg01108815		OpenSea				TRUE					0.0184457	2.54791	4.05986	6.37902e-05	0.0154454
	chr16	57662008	+	cg26734350		OpenSea	GPR56;GPR56;GPR56;GPR56;GPR56;GPR56;GPR56	NM_201525;NM_001145771;NM_201524;NM_001145772;NM_001145770;NM_005682;NM_001145773	TSS1500;TSS1500;TSS1500;TSS1500;5'UTR;5'UTR;TSS1500	TRUE		16:57660834-57662332	Unclassified_Cell_type_specific		0.0083002	-1.75525	4.05979	6.38074e-05	0.0154454
	chr6	32151594	+	cg26626042		OpenSea	AGER;AGER	NM_172197;NM_001136	Body;Body						-0.0047839	2.7092	-4.05953	6.38741e-05	0.0154517
	chr7	1336246	-	cg09682949	chr7:1337105-1337388	N_Shore					7:1302591-1303005				-0.0052919	1.65104	-4.05934	6.39241e-05	0.015454
	chr1	207069392	-	cg20944379		OpenSea	IL24;IL24	NM_006850;NM_181339	TSS1500;TSS1500						0.023958	0.328055	4.05873	6.40809e-05	0.0154727
	chr2	208026398	-	cg03003394		OpenSea	KLF7	NM_003709	Body	TRUE					0.0009965	-0.216621	4.05873	6.40823e-05	0.0154727
	chr1	116711339	-	cg01824919	chr1:116710157-116710546	S_Shore				TRUE		1:116710252-116712218	Promoter_Associated	TRUE	0.0087622	-2.03415	4.05856	6.41244e-05	0.0154731
	chr7	150103112	+	cg08261702	chr7:150104704-150105530	N_Shore	LOC728743	NR_027237	Body						0.011222	-1.94442	4.05797	6.42783e-05	0.0155004
	chr5	173947646	+	cg14736365		OpenSea				TRUE					-0.0075034	0.262485	4.05745	6.44147e-05	0.0155083
	chr11	3071269	-	cg13442606		OpenSea	CARS;CARS;CARS;CARS	NM_001014437;NM_001751;NM_001014438;NM_139273	Body;Body;5'UTR;Body	TRUE		11:3071012-3071798	Promoter_Associated_Cell_type_specific	TRUE	0.0065411	-1.06999	4.05737	6.44345e-05	0.0155083
	chr12	6661122	-	cg06743312	chr12:6664425-6665336	N_Shelf	IFFO1;IFFO1	NM_080730;NM_001039670	Body;Body						0.0116107	-1.70672	4.05728	6.44575e-05	0.0155083
	chr5	6467423	+	cg17507667		OpenSea	UBE2QL1	NM_001145161	Body	TRUE					0.0234459	-0.483359	4.05722	6.44735e-05	0.0155083
	chr12	13364332	-	cg07360028		OpenSea	EMP1	NM_001423	5'UTR	TRUE					0.0211494	0.454086	4.05691	6.45533e-05	0.0155177
	chr8	27115956	+	cg11688949		OpenSea	STMN4	NM_030795	TSS200						0.0156866	-1.58915	4.05662	6.46313e-05	0.0155267
	chr1	10735169	-	cg20288000		OpenSea	CASZ1;CASZ1	NM_017766;NM_001079843	Body;Body			1:10735141-10735257	Unclassified_Cell_type_specific		-0.0053765	2.56035	-4.05628	6.47188e-05	0.015538
	chr8	134585500	+	cg00026474	chr8:134581969-134584875	S_Shore	ST3GAL1;ST3GAL1	NM_173344;NM_003033	TSS1500;TSS1500						0.0184386	-0.497697	4.05606	6.47755e-05	0.0155418
	chr10	84772851	-	cg20234767		OpenSea				TRUE					0.017358	1.71946	4.05525	6.49902e-05	0.0155746
	chr1	235818030	-	cg21963768	chr1:235811841-235814066	S_Shelf									0.0162333	2.46316	4.05523	6.49939e-05	0.0155746
	chr16	90119688	+	cg07095197	chr16:90118815-90119521	S_Shore									-0.0072019	2.55303	-4.0548	6.51075e-05	0.0155921
	chr10	100638900	+	cg25970726		OpenSea	HPSE2;HPSE2;HPSE2;HPSE2	NM_001166244;NM_001166245;NM_021828;NM_001166246	Body;Body;Body;Body	TRUE					-0.0004355	0.560998	4.05372	6.53921e-05	0.0156504
	chr7	4743146	+	cg10007182		OpenSea	FOXK1	NM_001037165	Body		7:4709554-4709673				-0.00306	2.41542	-4.05326	6.55125e-05	0.0156694
	chr4	159697468	+	cg26161895		OpenSea	FNIP2	NM_020840	Body	TRUE					0.0120899	1.15944	4.05274	6.56499e-05	0.0156893
	chr14	35838240	-	cg04177945	chr14:35838239-35838628	Island					14:34907991-34908992				-0.015038	0.925219	-4.05252	6.57103e-05	0.0156893
	chr1	8343271	+	cg13089904		OpenSea				TRUE		1:8343101-8343272	Unclassified_Cell_type_specific		-0.0005905	1.17359	4.05248	6.57211e-05	0.0156893
	chr19	37061383	-	cg10172250	chr19:37063892-37064749	N_Shelf	ZNF529;ZNF529;ZNF529	NM_001145650;NM_001145649;NM_020951	5'UTR;Body;Body						-0.0040144	4.24954	-4.0521	6.58219e-05	0.0156893
	chr11	108408962	-	cg02001060		OpenSea	EXPH5;EXPH5;EXPH5	NM_001144763;NM_015065;NM_001144765	Body;Body;TSS200						0.0136449	0.0546153	4.05208	6.58275e-05	0.0156893
	chr7	19160621	+	cg26266950	chr7:19156050-19158042	S_Shelf									0.01372	-0.630779	4.05193	6.58654e-05	0.0156893
	chr7	27163095	-	cg19240213	chr7:27163819-27164098	N_Shore	HOXA3	NM_153631	5'UTR	TRUE	7:27129291-27130024	7:27162683-27163732	Unclassified_Cell_type_specific		0.0152693	-0.856294	4.05187	6.58831e-05	0.0156893
	chr14	90042217	+	cg05397697		OpenSea	PRO1768;FOXN3	NR_024620;NM_001085471	TSS1500;5'UTR	TRUE					0.0094029	2.55433	4.0515	6.59801e-05	0.0157026
	chr12	14217094	-	cg07913124		OpenSea									0.0263342	1.74734	4.05107	6.60957e-05	0.0157054
	chr13	27142077	+	cg02674639		OpenSea	WASF3	NM_006646	5'UTR	TRUE					-0.0066901	1.92289	-4.05103	6.61061e-05	0.0157054
	chr11	413594	-	cg08869273	chr11:416419-417650	N_Shelf	SIGIRR;SIGIRR;SIGIRR	NM_001135053;NM_001135054;NM_021805	5'UTR;5'UTR;5'UTR			11:413463-413661	Unclassified_Cell_type_specific		0.0040476	-0.300155	4.051	6.61151e-05	0.0157054
	chr11	62752119	+	cg12439773		OpenSea	SLC22A6;SLC22A6;SLC22A6;SLC22A6	NM_153276;NM_004790;NM_153277;NM_153278	1stExon;1stExon;1stExon;1stExon						-0.0097896	1.25606	-4.04984	6.64252e-05	0.0157692
	chr1	204465584	+	cg20240347	chr1:204463293-204464086	S_Shore									0.0116995	2.85142	4.04961	6.64857e-05	0.0157738
	chr15	93450129	-	cg17934775	chr15:93447556-93447823	S_Shelf	CHD2;CHD2	NM_001271;NM_001042572	Body;Body	TRUE		15:93450026-93450217	Promoter_Associated_Cell_type_specific		0.0110688	1.01297	4.04901	6.66483e-05	0.0158026
	chr3	126370678	-	cg05990805	chr3:126373571-126374142	N_Shelf									0.0149896	2.74321	4.04788	6.69508e-05	0.0158644
	chr1	159174162	-	cg07202479		OpenSea	DARC;DARC	NM_001122951;NM_002036	TSS1500;TSS1500						0.018457	0.603645	4.04728	6.71141e-05	0.0158904
	chr2	242665852	+	cg15141204	chr2:242663547-242663872	S_Shore	ING5	NM_032329	3'UTR		2:242314491-242314740				-0.0056106	2.27826	-4.04717	6.71437e-05	0.0158904
	chr7	100279795	-	cg12981876		OpenSea	GIGYF1	NM_022574	Body	TRUE	7:100117619-100117942				-0.0040269	1.36869	-4.04694	6.72058e-05	0.0158953
	chr18	55862678	-	cg25693302	chr18:55862653-55862873	Island	NEDD4L;NEDD4L;NEDD4L;NEDD4L;NEDD4L;NEDD4L;NEDD4L;NEDD4L;NEDD4L	NM_001144964;NM_015277;NM_001144971;NM_001144965;NM_001144968;NM_001144970;NM_001144967;NM_001144969;NM_001144970	5'UTR;Body;5'UTR;5'UTR;Body;1stExon;Body;Body;5'UTR	TRUE	18:54013674-54013871	18:55862435-55862801	Unclassified_Cell_type_specific		0.0188014	0.276878	4.04675	6.72576e-05	0.0158977
	chr12	120797317	-	cg03437713	chr12:120799372-120799912	N_Shelf	MSI1	NM_002442	Body	TRUE					-0.0041854	2.18881	-4.04651	6.73227e-05	0.0159032
	chr10	822873	-	cg02961196		OpenSea					10:812756-813861				-0.004074	2.88344	-4.04587	6.74966e-05	0.0159345
	chr13	113715159	+	cg13828378	chr13:113714784-113715160	Island	MCF2L;MCF2L	NM_001112732;NM_024979	Body;Body		13:112762786-112763161				-0.0050706	3.2307	-4.04551	6.75942e-05	0.0159476
	chr18	497274	+	cg25570929	chr18:499315-500722	N_Shelf	COLEC12	NM_130386	Body			18:497065-497947	Unclassified_Cell_type_specific	TRUE	0.0049933	1.0459	4.04528	6.76567e-05	0.0159525
	chr8	143544249	+	cg20522761	chr8:143545445-143546178	N_Shore	BAI1	NM_001702	TSS1500						-0.0019026	1.20133	-4.04473	6.78083e-05	0.0159784
	chr6	3455459	-	cg10091752	chr6:3456061-3457963	N_Shore	SLC22A23	NM_015482	Body	TRUE					0.0187533	-2.10344	4.04446	6.788e-05	0.0159848
	chr6	341315	+	cg13719228		OpenSea	DUSP22	NM_020185	Body		6:286149-286328				-0.0003069	1.7045	-4.04397	6.80159e-05	0.0159848
	chr9	124051703	-	cg13569051		OpenSea	GSN;GSN;GSN;GSN;GSN;GSN;GSN	NM_001127664;NM_001127667;NM_001127662;NM_198252;NM_001127665;NM_001127663;NM_001127666	5'UTR;5'UTR;5'UTR;5'UTR;5'UTR;5'UTR;5'UTR	TRUE					0.0092489	-0.796498	4.04389	6.80367e-05	0.0159848
	chr11	113258223	-	cg16405454	chr11:113258443-113258821	N_Shore	ANKK1	NM_178510	TSS1500	TRUE					-0.0084952	2.12188	-4.04387	6.80419e-05	0.0159848
	chr4	4858059	-	cg08576208	chr4:4858389-4858893	N_Shore					4:4908397-4909181			TRUE	0.0069861	-1.59954	4.04386	6.80448e-05	0.0159848
	chr17	60717850	-	cg16200799		OpenSea	MRC2	NM_006039	Body	TRUE					-0.0009318	0.877133	4.04363	6.81091e-05	0.0159865
	chr15	93579369	-	cg00098304		OpenSea					15:91380336-91380418	15:93579065-93579778	Unclassified	TRUE	-0.0164384	0.265222	-4.04353	6.81357e-05	0.0159865
	chr3	51929042	+	cg18059321		OpenSea	IQCF1	NM_152397	Body						-0.0050115	3.30206	-4.043	6.8283e-05	0.0160039
	chr9	95397568	-	cg13922115		OpenSea	IPPK	NM_022755	Body		9:94437248-94437490				-0.0051469	2.89767	-4.04296	6.8294e-05	0.0160039
	chr22	17672168	-	cg06726231		OpenSea	CECR1;CECR1	NM_177405;NM_017424	Body;Body	TRUE		22:17672105-17672182	Unclassified_Cell_type_specific		-0.0031775	2.62564	-4.04279	6.83408e-05	0.0160039
	chr8	72468987	+	cg08795964	chr8:72468560-72469561	Island					8:72631115-72632846				0.0079442	-1.88579	4.04265	6.83773e-05	0.0160039
	chr1	15466556	-	cg05338397		OpenSea	C1orf126	NR_027136	Body	TRUE					-0.0046306	1.67034	-4.04246	6.84315e-05	0.0160053
	chr11	599090	-	cg12921473	chr11:597465-597700	S_Shore	PHRF1	NM_020901	Body		11:589031-589093				0.0209168	1.99501	4.04211	6.8528e-05	0.0160053
	chr8	144457752	+	cg04410091	chr8:144455507-144455910	S_Shore	RHPN1	NM_052924	Body		8:144528803-144528896				-0.0038741	2.57964	-4.0421	6.85288e-05	0.0160053
	chr15	44092345	+	cg08278937	chr15:44092737-44093140	N_Shore	SERINC4;C15orf63	NM_001033517;NM_016400	TSS200;TSS1500	TRUE		15:44091257-44093126	Promoter_Associated		-0.0077747	2.4077	-4.04202	6.85511e-05	0.0160053
	chr2	107192564	+	cg24751773		OpenSea				TRUE					0.0161535	-0.00345247	4.04163	6.866e-05	0.016018
	chr1	111179008	-	cg07706695		OpenSea						1:111178823-111179075	Promoter_Associated		0.0172137	2.82275	4.04152	6.86892e-05	0.016018
	chr7	127805001	-	cg16769489	chr7:127806677-127808849	N_Shore				TRUE				TRUE	-0.0243862	2.0437	-4.04089	6.88645e-05	0.0160406
	chr2	3215537	-	cg18455731		OpenSea	TSSC1	NM_003310	Body		2:3194454-3194626				0.0162956	2.32832	4.04087	6.88701e-05	0.0160406
	chr6	36853324	+	cg16446577	chr6:36853590-36853927	N_Shore	C6orf89	NM_152734	TSS1500			6:36853217-36854556	Promoter_Associated		0.0263881	-0.777174	4.04054	6.89629e-05	0.0160427
	chr17	21155019	-	cg09327894		OpenSea	C17orf103	NM_152914	Body	TRUE		17:21154936-21155143	Unclassified		-0.007871	1.51521	-4.04045	6.89872e-05	0.0160427
	chr5	141191557	+	cg02486497		OpenSea					5:141171584-141171769	5:141190592-141192412	Unclassified	TRUE	-0.0003732	-0.838764	4.04038	6.90053e-05	0.0160427
	chr7	4753002	-	cg04261496		OpenSea	FOXK1	NM_001037165	Body		7:4719463-4719540	7:4752896-4753159	Unclassified_Cell_type_specific	TRUE	-0.0055747	2.4608	-4.03975	6.91825e-05	0.0160742
	chr8	1822568	+	cg07509167	chr8:1821602-1821914	S_Shore	ARHGEF10	NM_014629	Body						-0.0070863	2.86287	-4.03856	6.95133e-05	0.0161412
	chr1	198204074	+	cg12750917		OpenSea	NEK7	NM_133494	Body	TRUE					-0.0027521	-0.981206	4.03779	6.97306e-05	0.0161818
	chr12	52914047	-	cg04254916		OpenSea	KRT5	NM_000424	1stExon						-0.002838	3.50309	-4.03746	6.9822e-05	0.0161833
	chr10	75599394	-	cg10168709	chr10:75599260-75599488	Island	CAMK2G;CAMK2G;CAMK2G;CAMK2G;CAMK2G	NM_172173;NM_172169;NM_172170;NM_001222;NM_172171	Body;Body;Body;Body;Body		10:75269267-75269489	10:75599384-75599533	Unclassified_Cell_type_specific		-0.005172	2.25366	-4.03736	6.98505e-05	0.0161833
	chr1	110673319	+	cg04043150	chr1:110672810-110673339	Island				TRUE	1:110474334-110474862				0.0118522	-0.530734	4.0373	6.9868e-05	0.0161833
	chr1	4193126	+	cg15022359	chr1:4192633-4193243	Island									-0.0048664	2.82382	-4.03716	6.99065e-05	0.0161833
	chr1	151512215	-	cg06441106	chr1:151512661-151513199	N_Shore	TUFT1;TUFT1	NM_001126337;NM_020127	TSS1500;TSS1500			1:151511981-151513635	Promoter_Associated		0.0093169	-1.59937	4.037	6.99523e-05	0.0161841
	chr7	139414573	-	cg14405813	chr7:139416286-139416522	N_Shore	HIPK2;HIPK2	NM_001113239;NM_022740	Body;Body	TRUE		7:139414544-139414612	Unclassified_Cell_type_specific		-0.0024739	1.72099	-4.03673	7.00274e-05	0.0161917
	chr6	30687221	-	cg15677364	chr6:30687941-30688213	N_Shore	TUBB	NM_178014	TSS1500						0.0073642	-0.632512	4.03629	7.0151e-05	0.0162075
	chr13	27927490	-	cg14339466		OpenSea				TRUE		13:27927336-27927927	Unclassified		0.003826	-0.0979028	4.03619	7.01806e-05	0.0162075
	chr4	72246676	+	cg25560924		OpenSea	SLC4A4;SLC4A4;SLC4A4	NM_001134742;NM_001098484;NM_003759	Body;Body;Body	TRUE					0.0197699	-0.442473	4.0359	7.02618e-05	0.0162164
	chr6	158797675	+	cg10296548		OpenSea	TULP4;TULP4	NM_020245;NM_001007466	Body;Body	TRUE					0.0080465	-0.0920452	4.0356	7.03461e-05	0.0162261
	chr6	15501269	+	cg15806039	chr6:15496804-15497336	S_Shelf	JARID2	NM_004973	Body		6:15609091-15609781				-0.0042869	2.33366	-4.03518	7.0466e-05	0.0162399
	chr22	37523151	+	cg24509815		OpenSea	IL2RB	NM_000878	3'UTR			22:37522739-37523301	Unclassified		-0.0001218	0.880688	4.03509	7.0491e-05	0.0162399
	chr16	67518144	-	cg06810461	chr16:67514398-67515345	S_Shelf	AGRP;AGRP	NM_007316;NM_001138	TSS1500;TSS1500						-0.0026924	2.45832	-4.03494	7.05343e-05	0.0162401
	chr17	74945219	-	cg06127313	chr17:74944745-74944971	S_Shore	MGAT5B;MGAT5B	NM_198955;NM_144677	3'UTR;3'UTR			17:74945200-74945605	Unclassified_Cell_type_specific		-0.0047871	2.5106	-4.03459	7.06332e-05	0.016253
	chr7	5257609	+	cg06640364		OpenSea	WIPI2;WIPI2;WIPI2;WIPI2;WIPI2	NM_016003;NM_001033519;NM_015610;NM_001033520;NM_001033518	Body;Body;Body;Body;Body		7:5224028-5224367				-0.0026661	2.43247	-4.03362	7.09112e-05	0.0162979
	chr1	12233852	-	cg20136855		OpenSea	TNFRSF1B	NM_001066	Body			1:12233085-12234280	Promoter_Associated_Cell_type_specific		0.0187917	1.6727	4.03361	7.09136e-05	0.0162979
	chr5	139046200	+	cg00906476	chr5:139047905-139048235	N_Shore	CXXC5	NM_016463	5'UTR						-0.008418	2.1153	-4.03249	7.12331e-05	0.0163459
	chr8	133805351	+	cg14935716		OpenSea	PHF20L1;PHF20L1;PHF20L1	NM_032205;NM_016018;NM_198513	Body;Body;Body	TRUE					0.0089061	0.224178	4.0324	7.12576e-05	0.0163459
	chr2	216288774	+	cg13547624		OpenSea	FN1;FN1;FN1;FN1;FN1;FN1;FN1	NM_054034;NM_212475;NM_212476;NM_212478;NM_212474;NM_212482;NM_002026	Body;Body;Body;Body;Body;Body;Body	TRUE					-0.0052216	3.0628	-4.03236	7.12704e-05	0.0163459
	chr3	50163269	+	cg25958582		OpenSea				TRUE				TRUE	-0.0040966	2.07391	-4.03228	7.12936e-05	0.0163459
	chr1	21661045	+	cg10699884		OpenSea	ECE1	NM_001113348	Body	TRUE		1:21660460-21661580	Promoter_Associated	TRUE	-0.0043218	0.892839	-4.03192	7.13973e-05	0.0163573
	chr5	52285130	-	cg05928650	chr5:52284715-52285489	Island	ITGA2	NM_002203	TSS200		5:52320518-52321619	5:52284738-52286115	Promoter_Associated_Cell_type_specific	TRUE	-0.0240925	-1.17876	-4.03181	7.14288e-05	0.0163573
	chr10	102731747	+	cg01105183	chr10:102729299-102729710	S_Shelf	SEMA4G	NM_017893	TSS1500						-0.0056286	2.49616	-4.03105	7.16472e-05	0.0163975
	chr22	45123972	+	cg00868187	chr22:45124981-45125855	N_Shore	PRR5;PRR5;PRR5;PRR5-ARHGAP8;PRR5;PRR5	NM_015366;NM_001017529;NM_001017528;NM_181334;NM_001017530;NM_181333	Body;Body;Body;Body;Body;Body						-0.0041469	2.68517	-4.03087	7.16996e-05	0.0163996
	chr11	10590003	-	cg18343862		OpenSea	LYVE1	NM_006691	1stExon						0.0134784	3.12797	4.0307	7.17464e-05	0.0163999
	chr11	67885605	-	cg13318256	chr11:67887977-67889768	N_Shelf	CHKA;CHKA	NM_212469;NM_001277	Body;Body						0.0042744	0.451397	4.03056	7.17866e-05	0.0163999
	chr3	48445423	+	cg22260625		OpenSea	PLXNB1;PLXNB1	NM_002673;NM_001130082	3'UTR;3'UTR						-0.0075097	1.44592	-4.03014	7.19087e-05	0.016418
	chr6	45346247	-	cg05112986	chr6:45345185-45346261	Island	SUPT3H;RUNX2;RUNX2;SUPT3H	NM_003599;NM_001015051;NM_001024630;NM_181356	TSS1500;Body;Body;TSS1500		6:45453042-45454239	6:45344757-45346541	Promoter_Associated		0.0085697	-1.93947	4.02986	7.19893e-05	0.0164265
	chr7	793758	+	cg25687128	chr7:793118-793767	Island	HEATR2	NM_017802	Body		7:759122-760285				0.0051202	3.06244	4.02917	7.21889e-05	0.0164623
	chr12	54959611	-	cg21821315		OpenSea	PDE1B;PDE1B	NM_001165975;NM_000924	Body;Body	TRUE					0.0163071	0.792655	4.02885	7.22815e-05	0.0164735
	chr4	7368808	+	cg15884185		OpenSea	SORCS2	NM_020777	Body						-0.0041994	2.21791	-4.0284	7.24135e-05	0.0164846
	chr12	57624530	+	cg11851129	chr12:57623420-57623903	S_Shore	SHMT2;SHMT2;SHMT2;SHMT2;SHMT2;SHMT2;SHMT2;SHMT2	NM_005412;NM_001166359;NR_029417;NM_001166358;NM_001166357;NR_029415;NM_001166356;NR_029416	Body;5'UTR;Body;5'UTR;5'UTR;Body;Body;Body			12:57624484-57624831	Promoter_Associated		-0.0017541	0.595633	-4.02834	7.24319e-05	0.0164846
	chr3	128200769	-	cg04535236		OpenSea	GATA2;GATA2;GATA2	NM_001145661;NM_032638;NM_001145662	Body;Body;Body	TRUE	3:129683381-129683496	3:128200624-128200928	Gene_Associated_Cell_type_specific	TRUE	0.0122789	-1.03993	4.02824	7.24596e-05	0.0164846
	chr13	114760667	-	cg18388405	chr13:114764353-114764622	N_Shelf	RASA3	NM_007368	Body		13:113778765-113779134				-0.0070817	3.25095	-4.02785	7.25746e-05	0.016501
	chr6	12815710	-	cg04274883		OpenSea	PHACTR1	NM_030948	Body	TRUE					0.0093889	2.32269	4.02733	7.27243e-05	0.0165252
	chr5	179495386	-	cg26816636	chr5:179498291-179499338	N_Shelf	RNF130	NM_018434	Body						0.0039901	-0.0715916	4.02592	7.31397e-05	0.0166097
	chr20	56292914	+	cg01515444	chr20:56293563-56293856	N_Shore									-0.0034044	1.43997	4.02542	7.32857e-05	0.0166288
	chr12	132502558	+	cg24789136		OpenSea	EP400	NM_015409	Body		12:131068340-131068618				0.019792	2.40057	4.0252	7.33519e-05	0.0166288
	chr3	39470478	-	cg09695948		OpenSea					3:39445477-39445613				-0.0021993	1.00037	-4.02519	7.33547e-05	0.0166288
	chr19	5148130	-	cg02842850	chr19:5147854-5148176	Island	KDM4B	NM_015015	Body		19:5098837-5099176			TRUE	-0.0013093	2.18152	-4.02481	7.34668e-05	0.0166326
	chr12	47549530	-	cg09640447		OpenSea				TRUE					0.00047	0.834967	4.02479	7.34726e-05	0.0166326
	chr16	89445453	-	cg08595667		OpenSea	ANKRD11	NM_013275	5'UTR		16:87972902-87973005				-0.004428	2.83062	-4.0246	7.35277e-05	0.0166326
	chr3	156392417	-	cg22114222	chr3:156391811-156393607	Island	TIPARP;TIPARP;LOC100287227	NM_015508;NM_015508;NR_027954	1stExon;5'UTR;Body		3:157874462-157876301	3:156391417-156392516	Promoter_Associated		-0.00420627	-3.67786	-4.0245	7.35565e-05	0.0166326
	chr10	135172096	-	cg09105657	chr10:135170645-135171954	S_Shore	C10orf125;C10orf125	NM_001098483;NM_198472	TSS1500;TSS1500			10:135170363-135172284	Promoter_Associated		-0.0057589	2.43671	-4.02426	7.36281e-05	0.0166326
	chr11	120435056	-	cg07976064	chr11:120434822-120435940	Island					11:119940033-119941192				0.0193538	-1.16407	4.02424	7.36325e-05	0.0166326
	chr6	36547772	-	cg19768356		OpenSea				TRUE		6:36547365-36547914	Unclassified	TRUE	0.0003078	-1.17797	4.02378	7.377e-05	0.0166538
	chr16	87356802	+	cg01368674		OpenSea					16:85914286-85914384				-0.004415	2.98697	-4.02278	7.40662e-05	0.0167067
	chr10	121427782	-	cg08756008		OpenSea	BAG3	NM_004281	Body	TRUE				TRUE	-0.0036367	1.29945	-4.02269	7.4092e-05	0.0167067
	chr2	54785406	+	cg12593303	chr2:54785026-54785969	Island	SPTBN1;SPTBN1	NM_178313;NM_003128	TSS200;Body	TRUE	2:54638366-54639473	2:54784567-54786548	Promoter_Associated_Cell_type_specific		-0.0042045	-3.13833	-4.02231	7.42056e-05	0.0167215
	chr2	434332	-	cg03990819		OpenSea				TRUE					-0.0016197	1.0611	4.02204	7.4288e-05	0.0167215
	chr11	75528534	+	cg13641591	chr11:75526396-75526926	S_Shore	UVRAG	NM_003369	Body						0.0081228	0.610753	4.02203	7.42889e-05	0.0167215
	chr10	129191314	-	cg14954740	chr10:129195296-129195566	N_Shelf	DOCK1	NM_001380	Body		10:129081282-129081349				-0.0064796	2.0313	-4.02187	7.43388e-05	0.0167229
	chr1	17891649	-	cg22491111		OpenSea	ARHGEF10L	NM_018125	5'UTR	TRUE					-0.00421	2.17403	-4.02161	7.44161e-05	0.0167304
	chr4	78035411	-	cg25692451	chr4:78034327-78034589	S_Shore									-0.0057693	3.18059	-4.02145	7.44635e-05	0.0167312
	chr7	4746131	+	cg17083575		OpenSea	FOXK1	NM_001037165	Body	TRUE					0.018748	0.0272004	4.02112	7.45629e-05	0.0167437
	chr2	776666	+	cg18823499		OpenSea					2:766598-766720				-0.006794	2.01506	-4.02067	7.4695e-05	0.0167635
	chr5	150459690	-	cg22178392	chr5:150460086-150460864	N_Shore	TNIP1	NM_006058	5'UTR			5:150459422-150461291	Promoter_Associated		0.0068494	-1.28615	4.01984	7.49467e-05	0.0168101
	chr2	3317928	-	cg21557724	chr2:3317676-3317935	Island	TSSC1	NM_003310	Body	TRUE	2:3296809-3296942				-0.0091867	2.07169	-4.01965	7.50024e-05	0.0168116
	chr17	48195695	-	cg01067062	chr17:48194634-48195085	S_Shore	SAMD14	NM_174920	Body			17:48194506-48195727	Unclassified_Cell_type_specific		-0.0063531	1.7637	-4.01949	7.50501e-05	0.0168116
	chr1	53527435	+	cg16028753	chr1:53527572-53528974	N_Shore	PODN	NM_153703	TSS1500	TRUE		1:53527342-53527558	Unclassified_Cell_type_specific	TRUE	-0.0157011	0.00167593	-4.01938	7.50852e-05	0.0168116
	chr11	8721021	-	cg03705299		OpenSea	ST5;ST5;ST5	NM_139157;NM_213618;NM_005418	Body;Body;Body	TRUE					-0.0048369	3.3432	-4.01923	7.51299e-05	0.0168118
	chr2	53994559	+	cg10960675	chr2:53994891-53995169	N_Shore	LOC100302652;ASB3;CHAC2;ASB3	NM_001164165;NM_145863;NM_001008708;NM_016115	Body;5'UTR;TSS1500;5'UTR			2:53994240-53995654	Promoter_Associated	TRUE	0.0069543	-2.49193	4.01887	7.52385e-05	0.0168262
	chr16	83999617	+	cg05451527	chr16:83998884-83999139	S_Shore	OSGIN1;OSGIN1;OSGIN1	NM_013370;NM_182981;NM_182980	3'UTR;3'UTR;3'UTR						-0.0065374	2.41303	-4.01837	7.53885e-05	0.0168499
	chr12	112194570	-	cg09427417		OpenSea	ACAD10;ACAD10	NM_001136538;NM_025247	3'UTR;3'UTR			12:112194422-112194628	Gene_Associated_Cell_type_specific		-0.0093525	1.40708	-4.01744	7.5671e-05	0.0169031
	chr1	55024844	+	cg12794131		OpenSea	ACOT11;ACOT11	NM_015547;NM_147161	Body;Body	TRUE					-0.0048334	2.89618	-4.01719	7.57461e-05	0.01691
	chr6	167104903	-	cg25840433		OpenSea	RPS6KA2	NM_001006932	Body		6:167024893-167024933			TRUE	-0.000523	1.32631	-4.01693	7.5825e-05	0.016912
	chr10	1167544	+	cg03087203		OpenSea	WDR37	NM_014023	Body		10:1157480-1157545				-0.0075277	2.32277	-4.01687	7.58434e-05	0.016912
	chr7	47826387	+	cg26541218		OpenSea	PKD1L1	NM_138295	Body	TRUE				TRUE	-0.0120811	2.72117	-4.01655	7.59397e-05	0.0169236
	chr3	66446342	-	cg22055337		OpenSea	LRIG1	NM_015541	Body	TRUE					-0.0039604	2.03153	-4.01632	7.60124e-05	0.0169299
	chr13	114840309	-	cg02700358	chr13:114840918-114841580	N_Shore	RASA3	NM_007368	Body		13:113858232-113858712				-0.0055331	2.40748	-4.01606	7.6089e-05	0.0169371
	chr6	130746050	-	cg11857548		OpenSea				TRUE					0.0084725	0.687924	4.01567	7.62095e-05	0.0169465
	chr2	80205127	+	cg14654773		OpenSea	CTNNA2;CTNNA2	NM_004389;NM_001164883	Body;Body	TRUE					0.0175121	1.95505	4.01563	7.62201e-05	0.0169465
	chr3	126191181	-	cg01357892	chr3:126193683-126195495	N_Shelf	ZXDC;ZXDC	NM_001040653;NM_025112	Body;Body			3:126191103-126191333	Promoter_Associated_Cell_type_specific	TRUE	0.0089429	-1.50615	4.01448	7.65732e-05	0.0170075
	chr15	22915992	+	cg26889953		OpenSea	CYFIP1	NM_014608	5'UTR		15:20467398-20467451				0.0011411	1.57657	-4.01444	7.65857e-05	0.0170075
	chr6	12716671	+	cg12070069		OpenSea	PHACTR1	NM_030948	TSS1500	TRUE					0.0231757	1.24489	4.0143	7.66281e-05	0.0170075
	chr6	130524018	-	cg02227813		OpenSea	SAMD3;SAMD3	NM_152552;NM_001017373	Body;Body	TRUE					-0.0055683	0.564251	4.01403	7.67105e-05	0.0170159
	chr1	41807865	-	cg03962019		OpenSea				TRUE				TRUE	0.0153239	0.465218	4.01362	7.68367e-05	0.017034
	chr1	1609388	-	cg12655137	chr1:1607898-1608243	S_Shore	CDK11B;CDK11B;CDK11B;CDK11B;CDK11B;LOC728661;CDK11B	NM_033493;NM_033489;NM_033486;NM_033488;NM_033492;NM_001110781;NM_033487	Body;Body;Body;Body;Body;5'UTR;5'UTR		1:1599103-1599488				-0.0048991	1.93022	-4.01332	7.69304e-05	0.0170364
	chr6	44191036	+	cg16889489	chr6:44191278-44191872	N_Shore	SLC29A1;SLC29A1;SLC29A1;SLC29A1;SLC29A1	NM_001078174;NM_001078176;NM_001078175;NM_004955;NM_001078177	5'UTR;TSS1500;TSS1500;5'UTR;TSS1500		6:44298884-44299822				0.0117062	-1.79165	4.01328	7.69432e-05	0.0170364
	chr10	73425440	+	cg10298203		OpenSea	CDH23	NM_022124	Body	TRUE					-0.0049714	3.50953	-4.01315	7.69813e-05	0.0170364
	chr13	111158919	-	cg08949329		OpenSea	COL4A2	NM_001846	Body		13:109956753-109957113				-0.0057322	3.29223	-4.01284	7.70788e-05	0.0170481
	chr8	145728507	-	cg05241828	chr8:145730390-145732205	N_Shore	GPT	NM_005309	TSS1500						-0.0125195	1.51636	-4.01239	7.72169e-05	0.0170553
	chr21	31311387	-	cg08379637	chr21:31311386-31312106	Island	GRIK1;GRIK1	NM_175611;NM_000830	Body;Body		21:30233236-30234411				0.0096424	-1.89195	4.01234	7.72341e-05	0.0170553
	chr3	45505334	+	cg02489202		OpenSea	LARS2	NM_015340	Body	TRUE					0.0200633	1.54983	4.01184	7.73864e-05	0.0170553
	chr13	19412184	-	cg08120511		OpenSea	LOC284232	NR_027995	Body		13:18310133-18310265				0.0080115	1.59367	4.01175	7.74144e-05	0.0170553
	chr19	18553995	-	cg07727295	chr19:18557038-18557284	N_Shelf	ELL	NM_006532	3'UTR						-0.0089028	1.0452	-4.01172	7.74236e-05	0.0170553
	chr11	118013431	+	cg26200239	chr11:118016237-118016984	N_Shelf	SCN4B;SCN4B;SCN4B;SCN4B	NM_001142349;NM_001142348;NM_174934;NR_024527	Body;Body;Body;Body						0.0073665	1.9853	4.01148	7.74997e-05	0.0170553
	chr2	217232992	-	cg22124215	chr2:217236025-217237129	N_Shelf	2019-03-04	NM_020814	Body						0.0224972	0.893852	4.01131	7.75519e-05	0.0170553
	chr7	5389271	+	cg06947694	chr7:5391323-5391572	N_Shelf	TNRC18	NM_001080495	Body	TRUE	7:5355672-5356482				-0.0042219	2.894	-4.0113	7.75568e-05	0.0170553
	chr4	154711081	+	cg09788843	chr4:154712073-154712706	N_Shore	SFRP2	NM_003013	TSS1500		4:154930520-154931366				0.0077059	-0.742981	4.01127	7.75649e-05	0.0170553
	chr19	1940875	+	cg10898923	chr19:1940303-1941940	Island	CSNK1G2	NM_001319	TSS1500		19:1891334-1894138	19:1940272-1941400	Promoter_Associated		-0.0054135	-2.64469	-4.01113	7.76084e-05	0.0170553
	chr7	151722810	-	cg08493879	chr7:151722590-151723241	Island	GALNT11;GALNT11	NM_022087;NM_022087	1stExon;5'UTR		7:151353262-151354161	7:151721748-151723735	Promoter_Associated		-0.0218141	-1.53132	-4.01111	7.76137e-05	0.0170553
	chr5	58388744	-	cg16377679		OpenSea	PDE4D;PDE4D;PDE4D	NM_001165899;NM_001104631;NM_006203	Body;Body;Body	TRUE					0.0177038	1.95355	4.01088	7.76846e-05	0.0170553
	chr14	93153553	+	cg05157625	chr14:93153278-93154759	Island	RIN3	NM_024832	Body	TRUE	14:92223097-92224657	14:93152685-93153854	Gene_Associated		0.0214304	-1.56117	4.01086	7.76916e-05	0.0170553
	chr21	17961996	+	cg27205487		OpenSea	C21orf34;MIR125B2;C21orf34	NR_027790;NR_029694;NR_027791	Body;TSS1500;Body						0.0149813	0.205742	4.01029	7.78685e-05	0.0170843
	chr7	47344750	-	cg12476754		OpenSea	TNS3	NM_022748	Body						-0.0278261	0.466626	-4.00984	7.80104e-05	0.0170953
	chr22	32343725	-	cg18330041	chr22:32339933-32341192	S_Shelf	YWHAH	NM_003405	Body			22:32343047-32343776	Promoter_Associated		0.036035	1.18572	4.0098	7.8023e-05	0.0170953
	chr11	71708582	+	cg23861127		OpenSea	RNF121;IL18BP;RNF121;RNF121;IL18BP	NM_018320;NM_001039660;NR_024148;NR_024147;NM_001039659	3'UTR;TSS1500;Body;Body;TSS1500						-0.0031344	3.02025	-4.0097	7.8053e-05	0.0170953
	chr19	41281446	+	cg19023552	chr19:41283880-41284276	N_Shelf	MIA;MIA	NM_006533;NM_006533	1stExon;5'UTR						-0.0091659	1.22193	-4.00821	7.85198e-05	0.0171877
	chr3	134513690	+	cg15903282	chr3:134514085-134515980	N_Shore	EPHB1	NM_004441	TSS1500		3:135996374-135999273	3:134513047-134514254	Unclassified		-0.0072042	1.50937	-4.00782	7.86419e-05	0.0172041
	chr10	63422555	-	cg11914795	chr10:63422538-63423105	Island	C10orf107	NM_173554	TSS200	TRUE	10:63092561-63093086			TRUE	0.0129096	0.404704	4.00769	7.86847e-05	0.0172041
	chr1	16346299	+	cg03260781		OpenSea	HSPB7	NM_014424	TSS1500					TRUE	-0.0049897	1.29266	-4.00715	7.88545e-05	0.0172313
	chr14	73146496	-	cg06776201		OpenSea	DPF3	NM_012074	Body	TRUE	14:72216034-72216544				0.0069029	-0.0492468	4.00669	7.90007e-05	0.0172534
	chr9	90583846	+	cg14403642		OpenSea	CDK20;CDK20;CDK20;CDK20;CDK20	NM_012119;NM_001170639;NM_178432;NM_001039803;NM_001170640	Body;Body;Body;Body;Body						-0.0031847	2.78524	-4.00598	7.92242e-05	0.0172841
	chr3	52492874	-	cg07386061	chr3:52489417-52490008	S_Shelf	NISCH	NM_007184	Body			3:52492760-52492905	Gene_Associated_Cell_type_specific		0.0218387	2.22991	4.00589	7.92527e-05	0.0172841
	chr14	91281948	-	cg06937409	chr14:91282227-91282757	N_Shore	TTC7B	NM_001010854	Body						0.0173085	-1.45723	4.00581	7.9277e-05	0.0172841
	chr4	38192482	+	cg22542373		OpenSea				TRUE				TRUE	0.005388	-0.834914	4.00534	7.9429e-05	0.0172879
	chr11	118085281	+	cg24552844		OpenSea	AMICA1;AMICA1	NM_001098526;NM_153206	Body;TSS1500						0.0164317	1.32202	4.0053	7.94413e-05	0.0172879
	chr8	103665964	-	cg06017847	chr8:103666157-103668861	N_Shore	KLF10;KLF10;KLF10	NM_005655;NM_001032282;NM_001032282	Body;1stExon;5'UTR		8:103735114-103738386				0.0097313	-3.01052	4.00519	7.94766e-05	0.0172879
	chr15	86313860	-	cg17457701	chr15:86312153-86313047	S_Shore	MIR1276;KLHL25	NR_031682;NM_022480	TSS200;5'UTR						-0.0040366	2.02292	-4.00512	7.9499e-05	0.0172879
	chr7	93853120	+	cg14997707		OpenSea				TRUE		7:93852772-93853421	Unclassified_Cell_type_specific		0.0055683	-1.28962	4.00505	7.95205e-05	0.0172879
	chr12	57601671	+	cg16612926		OpenSea	LRP1	NM_002332	Body						-0.003285	1.32911	-4.0048	7.95996e-05	0.0172952
	chr4	1204956	-	cg01874672	chr4:1205817-1206203	N_Shore									3.43e-05	-0.555797	4.00441	7.97248e-05	0.0173126
	chr4	6732388	-	cg14213692	chr4:6728911-6729200	S_Shelf					4:6783289-6783382				0.0040216	0.17283	4.0041	7.98231e-05	0.0173241
	chr6	29591153	-	cg04615964		OpenSea	GABBR1;GABBR1;GABBR1	NM_021904;NM_021903;NM_001470	Body;Body;Body						-0.0027583	1.90447	-4.00394	7.98728e-05	0.017325
	chr1	1217103	-	cg11229611		OpenSea	SCNN1D;SCNN1D	NM_001130413;NM_002978	TSS1500;TSS1500	TRUE				TRUE	-0.0065721	1.20772	-4.00359	7.99866e-05	0.0173398
	chr5	139059672	-	cg02965999	chr5:139060555-139060934	N_Shore	CXXC5	NM_016463	5'UTR						-0.0060613	3.20539	-4.00278	8.02447e-05	0.0173859
	chr8	42033498	+	cg01924223		OpenSea	PLAT;PLAT	NM_000930;NM_033011	3'UTR;3'UTR	TRUE					0.0077871	3.03836	4.00244	8.03537e-05	0.0173997
	chr7	2566911	-	cg05706582	chr7:2565872-2566114	S_Shore	LFNG;LFNG;LFNG;LFNG	NM_002304;NM_001166355;NM_001040167;NM_001040168	3'UTR;3'UTR;3'UTR;Body		7:2532942-2533498				-0.0049046	2.95128	-4.00188	8.05335e-05	0.0174287
	chr12	57406900	-	cg10901383		OpenSea	TAC3	NM_013251	Body			12:57406517-57407266	Unclassified		0.0002685	1.34276	4.00169	8.05965e-05	0.0174325
	chr16	86256502	-	cg07423151		OpenSea								TRUE	0.0144882	2.27391	4.00142	8.0681e-05	0.0174409
	chr12	123461288	+	cg18906520	chr12:123459151-123460032	S_Shore	OGFOD2	NM_024623	Body						-0.0019112	1.37927	-3.99996	8.11548e-05	0.0175168
	chr12	50347628	-	cg06144990	chr12:50349079-50349525	N_Shore	AQP2	NM_000486	Body						-0.0065456	2.26689	-3.9998	8.12063e-05	0.0175168
	chr19	39361447	-	cg02812809	chr19:39359916-39361160	S_Shore	RINL	NM_198445	Body		19:44051791-44053303				0.00468	3.23084	3.9996	8.12712e-05	0.0175168
	chr12	65222734	+	cg03734285	chr12:65218245-65219143	S_Shelf									-0.0032836	3.34479	-3.99945	8.13213e-05	0.0175168
	chr1	201081680	+	cg15892617	chr1:201083458-201084567	N_Shore	CACNA1S;CACNA1S	NM_000069;NM_000069	1stExon;5'UTR						-0.0057324	1.80527	-3.99944	8.13221e-05	0.0175168
	chr17	62051767	+	cg25507121		OpenSea	SCN4A	NM_000334	TSS1500	TRUE				TRUE	0.0190517	1.40962	3.99925	8.13862e-05	0.0175168
	chr19	2446633	-	cg22068629	chr19:2444300-2444522	S_Shelf	LMNB2	NM_032737	Body		19:2397601-2397665	19:2446303-2446821	Unclassified_Cell_type_specific	TRUE	-0.0045289	2.17877	-3.99923	8.13919e-05	0.0175168
	chr19	19327542	+	cg13118849		OpenSea	NCAN	NM_004386	5'UTR						0.003811	1.94774	-3.99921	8.13991e-05	0.0175168
	chr12	91451819	-	cg20332354		OpenSea	KERA;KERA	NM_007035;NM_007035	1stExon;5'UTR						-0.0009885	1.12933	3.99901	8.14616e-05	0.0175168
	chr7	93190462	+	cg13916255		OpenSea	CALCR;CALCR;CALCR	NM_001164737;NM_001742;NM_001164738	5'UTR;5'UTR;TSS1500						0.0105773	2.31143	3.99892	8.14908e-05	0.0175168
	chr1	17877451	+	cg08947790		OpenSea	ARHGEF10L	NM_018125	5'UTR	TRUE					-0.006678	1.89576	-3.99876	8.15447e-05	0.0175177
	chr5	133775258	-	cg09101941		OpenSea				TRUE				TRUE	-0.0062711	-0.00179894	3.99863	8.15869e-05	0.0175177
	chr15	66274614	-	cg09552692	chr15:66274583-66274838	Island	MEGF11	NM_032445	Body	TRUE	15:64061656-64061842	15:66274083-66275042	Unclassified	TRUE	0.0234983	-1.78909	3.9983	8.1696e-05	0.01752
	chr8	58191969	+	cg10525134	chr8:58192499-58192884	N_Shore	C8orf71	NR_026772	TSS200		8:58353982-58355646				-0.0059553	2.9899	-3.99816	8.17404e-05	0.01752
	chr6	108974116	+	cg09930398		OpenSea	FOXO3;FOXO3	NM_001455;NM_201559	Body;Body	TRUE					-0.0054008	3.57041	-3.99808	8.17665e-05	0.01752
	chr16	24151191	-	cg09305491		OpenSea	PRKCB;PRKCB	NM_002738;NM_212535	Body;Body	TRUE					0.0136524	2.70801	3.99804	8.17808e-05	0.01752
	chr20	44527408	+	cg20936854		OpenSea	CTSA;CTSA;PLTP;CTSA;PLTP	NM_001167594;NM_000308;NM_182676;NM_001127695;NM_006227	3'UTR;3'UTR;3'UTR;3'UTR;3'UTR						-0.0024748	2.56619	-3.99788	8.18311e-05	0.0175209
	chr19	49104253	-	cg16660417	chr19:49106882-49107178	N_Shelf	FAM83E	NM_017708	3'UTR						-0.0048715	2.95894	-3.99738	8.19949e-05	0.0175462
	chr20	4146747	+	cg26478215		OpenSea	SMOX;SMOX;SMOX;SMOX	NM_175839;NM_175841;NM_175840;NM_175842	5'UTR;5'UTR;5'UTR;5'UTR						-0.0042772	2.90662	-3.99711	8.20831e-05	0.0175465
	chr22	45073148	-	cg24054871		OpenSea	PRR5;PRR5;PRR5;PRR5	NM_001017529;NM_001017530;NM_001017528;NM_015366	5'UTR;5'UTR;5'UTR;5'UTR	TRUE		22:45072910-45073213	Unclassified_Cell_type_specific		-0.0122613	1.78177	-3.99697	8.21293e-05	0.0175465
	chr7	134575811	+	cg15905329		OpenSea	CALD1;CALD1;CALD1;CALD1;CALD1	NM_033139;NM_033157;NM_033140;NM_033138;NM_004342	TSS1500;Body;TSS1500;Body;Body	TRUE					0.0096201	-1.0234	3.99696	8.21341e-05	0.0175465
	chr15	90539856	-	cg08305808	chr15:90543410-90543835	N_Shelf									-0.00504	0.941427	3.99656	8.22653e-05	0.0175647
	chr6	33143276	-	cg04399205		OpenSea	COL11A2;COL11A2;COL11A2	NM_080679;NM_080681;NM_080680	Body;Body;Body						-0.0029895	2.70052	-3.99606	8.24285e-05	0.0175832
	chr17	48912548	+	cg00463502		OpenSea	WFIKKN2	NM_175575	TSS200	TRUE	17:46267446-46268031				-0.0054913	1.07668	-3.99601	8.24443e-05	0.0175832
	chr6	43398446	-	cg25545088	chr6:43395188-43395894	S_Shelf	ABCC10	NM_033450	TSS1500						-0.0084164	0.878872	3.99587	8.24903e-05	0.0175832
	chr10	99080756	+	cg12074985	chr10:99078811-99081048	Island	FRAT1;FRAT1	NM_005479;NM_005479	1stExon;3'UTR	TRUE	10:99070632-99071022				-0.0158376	-0.311992	-3.99527	8.26889e-05	0.0176095
	chr14	24554539	-	cg00015639	chr14:24550317-24551148	S_Shelf	NRL	NM_006177	TSS1500						-0.0030807	3.09017	-3.99522	8.27058e-05	0.0176095
	chr5	173317342	-	cg06889108	chr5:173314931-173315979	S_Shore	CPEB4	NM_030627	1stExon	TRUE					0.0169203	-1.56405	3.99442	8.29693e-05	0.0176404
	chr3	147089290	+	cg16199277		OpenSea									0.016855	-1.70093	3.9943	8.30107e-05	0.0176404
	chr6	6007755	-	cg07593839	chr6:6007387-6007797	Island	NRN1	NM_016588	TSS200		6:5952437-5953263				0.0060865	-2.37586	3.99414	8.3064e-05	0.0176404
	chr2	60797213	-	cg04802694		OpenSea				TRUE					0.0087163	-2.30677	3.99413	8.30669e-05	0.0176404
	chr11	1508375	-	cg13811955		OpenSea	HCCA2	NM_053005	Body	TRUE				TRUE	-0.0068595	1.85438	-3.99408	8.30818e-05	0.0176404
	chr3	36782736	+	cg00252934		OpenSea	DCLK3	NM_033403	TSS1500						0.0187885	2.47067	3.99375	8.31926e-05	0.0176464
	chr1	59340913	-	cg09468264		OpenSea				TRUE					-0.0030341	0.00423454	3.99358	8.32474e-05	0.0176464
	chr6	133056278	-	cg14387743		OpenSea	VNN3;VNN3	NR_028290;NR_028291	TSS1500;TSS1500	TRUE					0.0002088	0.191776	3.99358	8.32487e-05	0.0176464
	chr1	110763078	-	cg06948763	chr1:110765665-110766012	N_Shelf	KCNC4;KCNC4;KCNC4	NM_001039574;NM_153763;NM_004978	Body;Body;Body						-0.0053783	1.9954	-3.99332	8.33342e-05	0.0176547
	chr19	46318918	-	cg07723659	chr19:46318490-46319266	Island	SYMPK;RSPH6A	NM_004819;NM_030785	Body;TSS1500		19:51010588-51011106	19:46318695-46319525	Unclassified_Cell_type_specific		-0.010613	0.142235	-3.9931	8.34067e-05	0.0176603
	chr17	62076318	+	cg20433906		OpenSea	C17orf72	NM_001164257	Body		17:59429126-59430144	17:62075270-62076586	Unclassified		0.0142831	-1.28259	3.99281	8.35054e-05	0.0176631
	chr4	5845864	+	cg23830540		OpenSea	CRMP1;CRMP1	NM_001014809;NM_001313	Body;Body	TRUE					0.0231719	0.451081	3.99262	8.35673e-05	0.0176631
	chr16	49810605	+	cg04505523		OpenSea	ZNF423	NM_015069	Body	TRUE					0.0001548	1.97077	-3.99259	8.35786e-05	0.0176631
	chr7	100173533	+	cg26464439	chr7:100171148-100172286	S_Shore	LRCH4	NM_002319	Body						-0.0105619	1.16202	-3.99251	8.36049e-05	0.0176631
	chr16	53120404	+	cg09232918		OpenSea	CHD9	NM_025134	5'UTR	TRUE					-0.008283	2.67807	-3.99195	8.37915e-05	0.0176756
	chr6	168419522	+	cg03662475		OpenSea	KIF25;KIF25	NM_030615;NM_005355	5'UTR;5'UTR		6:168162314-168162645				-0.0044487	2.97371	-3.99193	8.37974e-05	0.0176756
	chr1	179711583	+	cg02634341	chr1:179711947-179713951	N_Shore	FAM163A	NM_173509	TSS1500						-0.000581	0.379695	3.99178	8.38479e-05	0.0176756
	chr20	2538721	+	cg05193435	chr20:2539133-2539877	N_Shore	TMC2	NM_080751	Body						-0.0088336	2.25316	-3.99178	8.38489e-05	0.0176756
	chr10	1416597	+	cg05483559	chr10:1415976-1416249	S_Shore	ADARB2	NM_018702	Body		10:1406546-1406598				-0.0035276	3.2227	-3.99156	8.3921e-05	0.0176771
	chr3	186338816	-	cg03872623		OpenSea	AHSG	NM_001622	3'UTR						-0.004783	3.46608	-3.99148	8.3949e-05	0.0176771
	chr5	140419819	-	cg23500537		OpenSea					5:140400003-140400154				0.0185708	-1.12295	3.99126	8.40222e-05	0.0176828
	chr19	17489311	-	cg15219347	chr19:17487895-17488125	S_Shore	PLVAP	NM_031310	TSS1500						0.0125132	1.4297	3.99081	8.41743e-05	0.0177051
	chr4	852691	-	cg20916646		OpenSea	GAK	NM_005255	Body		4:842490-843054				-0.0044225	3.22934	-3.99026	8.43596e-05	0.0177343
	chr15	40076065	-	cg14428590	chr15:40074645-40075188	S_Shore	FSIP1	NM_152597	TSS1500						0.01238	-1.30328	3.98961	8.45775e-05	0.0177703
	chr4	159092553	+	cg24811290		OpenSea	FAM198B;FAM198B;FAM198B	NM_001128424;NM_001031700;NM_016613	5'UTR;5'UTR;5'UTR						-0.0027884	0.46031	-3.98942	8.46413e-05	0.0177739
	chr12	123350969	-	cg26249100	chr12:123351641-123351918	N_Shore	VPS37B	NM_024667	3'UTR		12:121916922-121917206			TRUE	-0.0066383	2.54153	-3.98892	8.48104e-05	0.0177997
	chr4	2827061	-	cg13609167		OpenSea	SH3BP2;SH3BP2;SH3BP2;SH3BP2	NM_001122681;NM_001145855;NM_003023;NM_001145856	Body;Body;Body;Body		4:2796803-2797003				-0.0094291	1.91284	-3.98866	8.48974e-05	0.0178081
	chr17	63549322	-	cg19949591		OpenSea	AXIN2	NM_004655	Body	TRUE				TRUE	0.0031636	1.66049	-3.98824	8.50392e-05	0.0178281
	chr1	64379958	+	cg03950655		OpenSea	ROR1;ROR1	NM_005012;NM_001083592	Body;Body	TRUE					-0.0026019	2.04338	-3.98784	8.51771e-05	0.0178472
	chr3	133094221	-	cg12668122		OpenSea	TMEM108;TMEM108	NM_001136469;NM_023943	Body;Body	TRUE					0.006664	-0.234284	3.98769	8.52286e-05	0.0178482
	chr4	186877497	+	cg20544605		OpenSea	SORBS2;SORBS2	NM_021069;NM_021069	5'UTR;1stExon						0.014883	-0.054354	3.98706	8.54432e-05	0.0178814
	chr5	171190154	+	cg04119984		OpenSea					5:171122598-171122783				-0.0040594	2.96338	-3.98695	8.54806e-05	0.0178814
	chr19	18974273	+	cg26542091	chr19:18977466-18977833	N_Shelf	UPF1	NM_002911	Body		19:18835219-18835295				-0.006301	2.22167	-3.98637	8.56781e-05	0.0179066
	chr8	20112175	-	cg25167650		OpenSea	LZTS1	NM_021020	Body	TRUE	8:20156431-20156964	8:20111856-20112344	Unclassified_Cell_type_specific		-0.0019949	-0.927966	3.98627	8.57125e-05	0.0179066
	chr14	102702045	+	cg02022488		OpenSea	RAGE	NM_014226	Body		14:101771768-101771877	14:102701007-102702199	Unclassified		-0.0051319	3.20183	-3.98618	8.57417e-05	0.0179066
	chr3	129281962	+	cg05944173		OpenSea	PLXND1	NM_015103	Body		3:130764408-130764683				-0.0040506	3.09452	-3.98596	8.58181e-05	0.0179108
	chr19	36704922	-	cg10667810	chr19:36705433-36706262	N_Shore	ZNF565;ZNF146;ZNF146;ZNF565;ZNF146	NM_001042474;NM_001099638;NM_001099639;NM_152477;NM_007145	5'UTR;TSS1500;TSS1500;5'UTR;TSS1500						0.0083742	-0.504951	3.98585	8.58557e-05	0.0179108
	chr5	72247648	-	cg26219843	chr5:72251182-72252513	N_Shelf									0.0186033	0.967796	3.98526	8.60564e-05	0.0179406
	chr19	46318439	-	cg02218324	chr19:46318490-46319266	N_Shore	RSPH6A;RSPH6A	NM_030785;NM_030785	1stExon;5'UTR		19:51010222-51010513				-0.008983	1.15409	-3.98505	8.61294e-05	0.0179406
	chr3	13115406	-	cg03611029	chr3:13114627-13115245	S_Shore	IQSEC1	NM_001134382	TSS1500	TRUE	3:13089557-13090761	3:13114522-13115654	Unclassified		-0.0152608	0.898479	-3.98502	8.61393e-05	0.0179406
	chr12	56323639	-	cg01167556	chr12:56325774-56326223	N_Shelf	DGKA	NM_001345	TSS1500			12:56322944-56325597	Promoter_Associated		0.0236126	1.70809	3.98487	8.61922e-05	0.0179418
	chr1	160097232	+	cg10711303		OpenSea	ATP1A2	NM_000702	Body						-0.0031708	2.1962	-3.98408	8.64613e-05	0.017988
	chr12	32655192	+	cg08738571		OpenSea	FGD4;FGD4	NM_139241;NM_139241	1stExon;5'UTR	TRUE				TRUE	0.0107824	-1.05227	3.98337	8.67074e-05	0.0180147
	chr16	1147829	-	cg27136719	chr16:1142315-1144087	S_Shelf					16:1087795-1088164				-0.0061285	2.58857	-3.98317	8.67751e-05	0.0180147
	chr20	44036136	-	cg19803952	chr20:44034458-44035954	S_Shore	DBNDD2;DBNDD2;DBNDD2;DBNDD2;SYS1-DBNDD2;DBNDD2;DBNDD2	NM_001048224;NM_001048222;NM_001048225;NM_001048226;NR_003189;NM_001048221;NM_001048223	5'UTR;5'UTR;TSS1500;TSS1500;Body;5'UTR;5'UTR					TRUE	0.0127104	-1.89449	3.98317	8.67769e-05	0.0180147
	chr18	47085749	-	cg21469505	chr18:47087075-47087446	N_Shore						18:47085644-47085978	Unclassified_Cell_type_specific	TRUE	0.0138566	0.269609	3.98316	8.67782e-05	0.0180147
	chr6	132272790	-	cg22260478	chr6:132271356-132271658	S_Shore	CTGF	NM_001901	TSS1500						0.0055924	-0.562935	3.98254	8.69956e-05	0.01805
	chr1	2347015	-	cg13420413	chr1:2345891-2346156	S_Shore						1:2344997-2348677	Promoter_Associated		-0.0022171	1.88354	-3.98117	8.74709e-05	0.0181083
	chr6	32010178	+	cg18340416		OpenSea	TNXB;TNXB	NM_032470;NM_019105	Body;Body						-0.0061794	2.16272	-3.98115	8.74781e-05	0.0181083
	chr14	92047329	-	cg23251746		OpenSea	CATSPERB	NM_024764	Body	TRUE					0.0164783	-0.966014	3.9811	8.74954e-05	0.0181083
	chr6	143248085	-	cg01202751	chr6:143247809-143248438	Island	HIVEP2	NM_006734	5'UTR		6:143289377-143290105	6:143247500-143248358	Promoter_Associated	TRUE	0.00351238	-3.37679	3.98104	8.7514e-05	0.0181083
	chr4	141968563	-	cg00563678		OpenSea	RNF150	NM_020724	Body	TRUE					0.0164451	1.07451	3.98104	8.75156e-05	0.0181083
	chr16	57406074	+	cg06830319		OpenSea	CX3CL1	NM_002996	TSS1500					TRUE	0.006406	-0.791101	3.98091	8.7561e-05	0.0181083
	chr11	128737319	+	cg14481339		OpenSea	KCNJ1;KCNJ1;KCNJ1;KCNJ1	NM_153766;NM_153764;NM_153765;NM_153767	TSS200;TSS200;TSS200;TSS200			11:128737163-128737479	Unclassified_Cell_type_specific		0.0048637	3.33521	3.98072	8.76254e-05	0.0181118
	chr17	27920715	-	cg25447461	chr17:27919874-27921105	Island	ANKRD13B	NM_152345	1stExon		17:24944066-24945164	17:27920004-27920900	Unclassified_Cell_type_specific		0.0042324	-2.56935	3.98034	8.77594e-05	0.0181297
	chr4	187407036	-	cg11519983		OpenSea				TRUE					0.0115927	-1.05689	3.9795	8.80545e-05	0.0181675
	chr5	139947773	-	cg17015575	chr5:139943835-139944477	S_Shelf	SLC35A4	NM_080670	3'UTR						-0.0046076	3.10227	-3.97942	8.8082e-05	0.0181675
	chr7	537242	-	cg18297121	chr7:533426-534109	S_Shelf	PDGFA;PDGFA	NM_033023;NM_002607	3'UTR;3'UTR		7:503644-503803				0.0048977	1.90076	3.97941	8.8085e-05	0.0181675
	chr1	36181297	-	cg06198758	chr1:36184248-36184774	N_Shelf	C1orf216	NM_152374	Body			1:36180797-36181861	Gene_Associated	TRUE	0.0070555	-1.46516	3.97878	8.83056e-05	0.0181951
	chr12	109273766	-	cg01694331		OpenSea	DAO	NM_001917	TSS200						-0.017399	1.60421	-3.97876	8.8314e-05	0.0181951
	chr17	34261810	+	cg04496081	chr17:34257646-34257848	S_Shelf	LYZL6	NM_020426	Body						-0.0061581	2.90245	-3.97843	8.84272e-05	0.0182086
	chr19	58223693	-	cg05220114	chr19:58220189-58220517	S_Shelf									-0.0091745	0.968668	3.97825	8.84924e-05	0.0182122
	chr13	43230376	-	cg06096913		OpenSea				TRUE					-0.0089052	0.193152	3.97796	8.8593e-05	0.0182172
	chr19	47152384	-	cg19815574	chr19:47151768-47153125	Island	DACT3	NM_145056	Body	TRUE	19:51843639-51844953			TRUE	-0.0066694	2.12927	-3.97791	8.86122e-05	0.0182172
	chr13	101629969	+	cg15856748		OpenSea									0.0199403	2.01842	3.97731	8.8823e-05	0.0182422
	chr7	121437819	+	cg06394333		OpenSea				TRUE					0.0141492	-0.867813	3.97729	8.88295e-05	0.0182422
	chr1	22237254	+	cg13215285		OpenSea	HSPG2	NM_005529	Body	TRUE					0.0126932	1.49521	3.97708	8.89063e-05	0.0182482
	chr7	155252701	-	cg09134794	chr7:155246390-155251955	S_Shore	EN2	NM_001427	Body	TRUE	7:154945424-154945566				0.0004517	-0.47038	-3.97681	8.90022e-05	0.0182581
	chr14	56591902	-	cg10534873		OpenSea	PELI2	NM_021255	Body	TRUE					0.009109	3.24181	3.9765	8.91114e-05	0.0182612
	chr15	79574773	+	cg23906060	chr15:79574830-79575211	N_Shore	ANKRD34C	NM_001146341	TSS1500	TRUE	15:77361614-77362266				0.0107889	-1.17512	3.97649	8.91129e-05	0.0182612
	chr3	100427096	-	cg18033671	chr3:100428069-100428669	N_Shore	TFG;TFG	NM_006070;NM_001007565	TSS1500;TSS1500						-0.0059997	3.32659	-3.97613	8.92408e-05	0.0182776
	chr2	27530455	+	cg19535672	chr2:27529083-27531465	Island	UCN	NM_003353	Body	TRUE	2:27382599-27384952				-0.0098891	-0.397431	-3.97587	8.9334e-05	0.0182868
	chr17	42441553	-	cg00170188	chr17:42440522-42441281	S_Shore	FAM171A2	NM_198475	TSS1500			17:42440064-42441686	Unclassified		0.0053236	-2.71574	3.97518	8.95811e-05	0.0183276
	chr22	24824362	-	cg04990420	chr22:24819537-24820810	S_Shelf	ADORA2A	NM_000675	5'UTR						-0.0047704	2.58524	-3.97482	8.97091e-05	0.0183347
	chr12	52457762	-	cg25096749		OpenSea				TRUE				TRUE	-0.0107402	1.7731	-3.97481	8.97116e-05	0.0183347
	chr15	72495878	-	cg09485853		OpenSea	PKM2;PKM2;PKM2	NM_002654;NM_182471;NM_182470	Body;Body;Body	TRUE				TRUE	0.0124634	-0.957116	3.97458	8.97947e-05	0.0183382
	chr6	136914796	-	cg18914962		OpenSea	MAP3K5	NM_005923	Body	TRUE					0.0123302	1.8371	3.97449	8.98251e-05	0.0183382
	chr17	30454772	+	cg21640994		OpenSea					17:27478730-27478946	17:30454126-30455050	Promoter_Associated		0.0110896	-0.853921	3.97402	8.99947e-05	0.0183574
	chr2	220381808	-	cg14527333	chr2:220377743-220377946	S_Shelf	ACCN4;ACCN4	NM_182847;NM_018674	Body;Body						-0.0034066	-0.0670995	3.97396	9.00152e-05	0.0183574
	chr2	189216616	+	cg19202813		OpenSea	GULP1	NM_016315	5'UTR	TRUE					0.0115765	2.79168	3.97336	9.02293e-05	0.0183913
	chr6	32138270	+	cg17284149	chr6:32134460-32135196	S_Shelf	AGPAT1;AGPAT1	NM_006411;NM_032741	Body;Body						-0.0048086	2.66422	-3.97316	9.03008e-05	0.018396
	chr11	72438402	-	cg10495997	chr11:72437676-72438005	S_Shore	ARAP1	NM_001040118	5'UTR						-0.0077012	1.70428	-3.97291	9.03916e-05	0.0183988
	chr22	29787625	+	cg17283039	chr22:29784169-29784779	S_Shelf									0.0125119	1.74717	3.97286	9.04105e-05	0.0183988
	chr11	78129867	-	cg01102379	chr11:78127965-78129400	S_Shore	GAB2	NM_080491	TSS1500						0.0122427	-0.567892	3.9727	9.04664e-05	0.0184003
	chr15	76196055	+	cg14119071	chr15:76196103-76196950	N_Shore	FBXO22;FBXO22	NM_147188;NM_012170	TSS200;TSS200			15:76195924-76196801	Promoter_Associated_Cell_type_specific		0.00521288	-3.56556	3.97248	9.05456e-05	0.0184066
	chr7	158158014	+	cg14761242		OpenSea	PTPRN2;PTPRN2;PTPRN2	NM_002847;NM_130842;NM_130843	Body;Body;Body		7:157850628-157850804				0.0208525	1.60394	3.97202	9.07133e-05	0.0184258
	chr22	46471442	-	cg26549330	chr22:46465976-46468528	S_Shelf									0.0120969	-2.28186	3.97195	9.07364e-05	0.0184258
	chr3	59560961	+	cg02313922		OpenSea				TRUE		3:59560949-59561878	Unclassified		-0.0032201	2.26007	-3.97161	9.08602e-05	0.0184411
	chr11	46366833	+	cg05576959	chr11:46366876-46367101	N_Shore	DGKZ;DGKZ	NM_201533;NM_201532	TSS200;Body						-0.0049493	1.11537	-3.97129	9.09764e-05	0.0184496
	chr2	240281345	+	cg14780600		OpenSea	HDAC4	NM_006037	5'UTR	TRUE					-0.0064214	2.93915	-3.97123	9.09986e-05	0.0184496
	chr19	56189952	+	cg27573549	chr19:56186108-56186884	S_Shelf	EPN1;EPN1;EPN1	NM_001130071;NM_001130072;NM_013333	Body;5'UTR;5'UTR		19:60881742-60882126				0.0070362	2.99948	3.97083	9.11414e-05	0.0184688
	chr11	128741313	-	cg15554005		OpenSea				TRUE					0.0044882	0.317714	3.97061	9.12222e-05	0.0184753
	chr15	49462118	+	cg18736186		OpenSea	GALK2;GALK2	NM_002044;NM_001001556	TSS1500;Body			15:49462017-49462821	Promoter_Associated	TRUE	0.0148097	-0.641177	3.96978	9.15226e-05	0.0185264
	chr10	99478719	-	cg04902811		OpenSea	LOC100270710	NR_026754	TSS1500					TRUE	0.0011534	-1.6228	3.96914	9.17564e-05	0.0185572
	chr8	119964636	+	cg12545993	chr8:119964389-119964637	Island	TNFRSF11B	NM_002546	TSS1500		8:120033178-120033840			TRUE	-0.0230927	-1.70886	-3.96909	9.1772e-05	0.0185572
	chr1	2999941	-	cg07348768	chr1:2999727-2999978	Island	PRDM16;PRDM16	NM_022114;NM_199454	Body;Body		1:2989314-2989825				-0.0073619	2.4021	-3.96874	9.19009e-05	0.0185734
	chr2	11123536	+	cg02479842		OpenSea				TRUE	2:11040927-11041068				0.0096308	-0.18298	3.96854	9.19751e-05	0.0185786
	chr22	31498863	-	cg27601574	chr22:31500396-31501239	N_Shore	SMTN;SMTN;SMTN	NM_006932;NM_134270;NM_134269	Body;Body;3'UTR			22:31498759-31499291	Unclassified_Cell_type_specific	TRUE	-0.0046387	2.89426	-3.96835	9.20452e-05	0.0185829
	chr10	99097076	+	cg24590430	chr10:99093406-99094955	S_Shelf									0.0112762	-0.978287	3.96819	9.21035e-05	0.0185849
	chr7	92073639	-	cg06215077	chr7:92076699-92077395	N_Shelf									0.0198617	2.24868	3.9678	9.22445e-05	0.0185953
	chr14	92333765	+	cg07122905		OpenSea	TC2N;TC2N	NM_001128596;NM_001128596	1stExon;5'UTR			14:92333676-92334134	Promoter_Associated_Cell_type_specific		-0.0072919	1.91265	-3.96766	9.22961e-05	0.0185953
	chr10	99400019	+	cg05994982	chr10:99400263-99400982	N_Shore	PI4K2A	NM_018425	TSS1500			10:99399912-99401764	Promoter_Associated		0.0175869	-0.992559	3.96765	9.23011e-05	0.0185953
	chr21	36419478	+	cg07201215		OpenSea	RUNX1	NM_001754	Body					TRUE	0.0088033	-0.930715	3.96724	9.24497e-05	0.0186154
	chr7	1892803	+	cg12995121	chr7:1890830-1891088	S_Shore	MAD1L1;MAD1L1;MAD1L1	NM_003550;NM_001013837;NM_001013836	Body;Body;Body		7:1858881-1859607				-0.0037987	3.57656	-3.96687	9.25866e-05	0.0186331
	chr17	76426088	-	cg03830375		OpenSea	DNAH17	NM_173628	Body		17:73937167-73937899				-0.0040348	3.16494	-3.96632	9.27886e-05	0.0186511
	chr17	79316286	-	cg02143487	chr17:79314962-79320653	Island									-0.0045075	-1.0401	-3.96625	9.28137e-05	0.0186511
	chr21	46379089	-	cg18638180	chr21:46378278-46378645	S_Shore	C21orf70	NM_058190	Body	TRUE		21:46378924-46379505	Gene_Associated_Cell_type_specific	TRUE	-0.0045477	1.37266	-3.96623	9.28225e-05	0.0186511
	chr6	17715219	-	cg22146612		OpenSea				TRUE					0.0159734	2.17187	3.96553	9.30788e-05	0.0186844
	chr11	72353157	+	cg11457700	chr11:72353222-72354358	N_Shore	PDE2A;PDE2A;PDE2A;PDE2A	NM_001143839;NR_026572;NM_001146209;NM_002599	Body;Body;Body;Body						0.0115829	-1.56647	3.96551	9.30858e-05	0.0186844
	chr11	122543428	+	cg26684673		OpenSea	UBASH3B	NM_032873	Body	TRUE		11:122543409-122544058	Unclassified_Cell_type_specific		-0.0041241	3.41899	-3.96506	9.32521e-05	0.0187079
	chr17	55752472	-	cg00185004		OpenSea	MSI2	NM_138962	Body		17:53107312-53107472				-0.0052767	2.12791	-3.96467	9.33969e-05	0.0187271
	chr8	37655269	+	cg20011352	chr8:37654048-37656100	Island	GPR124	NM_032777	Body		8:37774395-37775503	8:37655263-37656261	Unclassified_Cell_type_specific		0.0108552	-2.50317	3.96453	9.34503e-05	0.018728
	chr7	157381098	+	cg07689260		OpenSea	PTPRN2;PTPRN2;PTPRN2	NM_002847;NM_130842;NM_130843	Body;Body;Body		7:157073725-157074129				0.0014318	2.4711	-3.96387	9.36967e-05	0.0187675
	chr12	53012009	+	cg13928961		OpenSea	KRT73	NM_175068	1stExon						-0.0036992	3.53784	-3.96285	9.40733e-05	0.0188331
	chr15	76444525	-	cg06866395		OpenSea	C15orf27	NM_152335	Body	TRUE					-0.0050394	2.58783	-3.96255	9.41871e-05	0.018846
	chr16	89067014	-	cg07897309	chr16:89068594-89068863	N_Shore				TRUE	16:87593939-87594785			TRUE	-0.0062197	2.70368	-3.96231	9.42753e-05	0.0188538
	chr8	142230233	+	cg26952928	chr8:142231663-142231974	N_Shore	SLC45A4	NM_001080431	Body		8:142298931-142299665	8:142230127-142230541	Unclassified_Cell_type_specific		-0.0110268	2.25129	-3.96176	9.44808e-05	0.018885
	chr20	25063817	-	cg23097006	chr20:25063838-25065525	N_Shore	VSX1;VSX1	NM_199425;NM_014588	TSS1500;TSS1500						0.0160047	-2.05242	3.9616	9.45431e-05	0.0188876
	chr16	50347766	-	cg16548911		OpenSea	ADCY7	NM_001114	Body		16:48905252-48905466	16:50347578-50347968	Promoter_Associated_Cell_type_specific	TRUE	0.0077337	0.846707	3.96127	9.46649e-05	0.018902
	chr1	182571174	-	cg05395321	chr1:182573375-182573760	N_Shelf	RGS16	NM_002928	Body	TRUE		1:182569716-182571564	Promoter_Associated		-0.0146702	0.760374	-3.96114	9.47144e-05	0.018902
	chr2	47572939	-	cg22971216		OpenSea				TRUE					0.0036496	-0.876953	3.96091	9.48006e-05	0.0189042
	chr14	23291485	-	cg00818899	chr14:23291689-23292278	N_Shore					14:22360930-22362088	14:23291459-23291530	Unclassified_Cell_type_specific		0.0067546	2.33149	3.96074	9.48635e-05	0.0189042
	chr14	22191888	+	cg14269807		OpenSea						14:22191694-22191989	Unclassified_Cell_type_specific		0.0040769	-0.404405	3.96072	9.48738e-05	0.0189042
	chr9	130640212	+	cg11714502	chr9:130639738-130640143	S_Shore	AK1	NM_000476	TSS200		9:129679560-129680034				0.0145495	-2.43607	3.95982	9.52137e-05	0.0189527
	chr19	10672381	+	cg06933808	chr19:10676267-10677064	N_Shelf	KRI1	NM_023008	Body						-0.0025892	3.10651	-3.95981	9.52166e-05	0.0189527
	chr8	1026545	-	cg01410522		OpenSea					8:1013696-1014013				-0.0041162	3.41467	-3.95906	9.54979e-05	0.0189968
	chr11	11645841	-	cg17400947	chr11:11642121-11643819	S_Shelf				TRUE					0.0092612	2.77433	3.95877	9.56088e-05	0.0189968
	chr16	3184942	-	cg14443090	chr16:3184276-3185312	Island	ZNF213;ZNF213	NM_004220;NM_001134655	TSS200;TSS200		16:3124278-3125454	16:3184514-3185740	Promoter_Associated		0.00546988	-3.29715	3.95872	9.56295e-05	0.0189968
	chr14	60099815	+	cg07017562	chr14:60097208-60097553	S_Shelf	RTN1;RTN1	NM_021136;NM_206857	Body;Body			14:60097976-60099871	Unclassified_Cell_type_specific		0.0044087	1.38417	3.95864	9.56574e-05	0.0189968
	chr3	32443454	+	cg19788308	chr3:32443152-32443455	Island	CMTM7;CMTM7	NM_138410;NM_181472	Body;Body		3:32418035-32418459	3:32442867-32443679	Promoter_Associated	TRUE	-0.0123185	-1.31512	-3.95831	9.5782e-05	0.0189968
	chr2	73151966	+	cg15270150	chr2:73151200-73152060	Island	EMX1	NM_004097	Body		2:73004647-73005819	2:73151505-73152115	Unclassified_Cell_type_specific		-0.0196031	-1.22411	-3.95823	9.58142e-05	0.0189968
	chr10	42970785	-	cg17729868	chr10:42971195-42971834	N_Shore	LOC84856	NR_026827	TSS200					TRUE	-0.0112664	1.64096	-3.95818	9.58342e-05	0.0189968
	chr15	91497010	+	cg13287772	chr15:91497994-91498615	N_Shore	RCCD1;RCCD1;UNC45A;UNC45A	NM_033544;NM_001017919;NM_001039675;NM_018671	TSS1500;TSS1500;3'UTR;3'UTR						-0.0047297	2.19955	-3.95817	9.58357e-05	0.0189968
	chr1	154930232	-	cg09819759	chr1:154933928-154934735	N_Shelf	PYGO2	NM_138300	3'UTR			1:154930142-154930305	Unclassified_Cell_type_specific		-0.0038266	1.98545	-3.95791	9.59355e-05	0.0190067
	chr5	130501764	-	cg26967385	chr5:130500226-130501095	S_Shore	HINT1;HINT1;HINT1	NM_005340;NR_024610;NR_024611	TSS1500;TSS1500;TSS1500						0.0122991	2.54212	3.95717	9.62168e-05	0.0190499
	chr14	23504787	+	cg13014394		OpenSea	PSMB5;PSMB5;PSMB5	NM_002797;NM_001144932;NM_001130725	TSS1500;TSS1500;TSS1500			14:23503588-23504993	Promoter_Associated		0.0155547	2.13073	3.95705	9.6263e-05	0.0190499
	chr6	32037426	+	cg08277291		OpenSea	TNXB	NM_019105	Body		6:32145297-32145915				-0.0051177	3.11124	-3.95689	9.63249e-05	0.0190499
	chr7	4770167	+	cg11536586		OpenSea	FOXK1	NM_001037165	Body		7:4736433-4736857				0.0055904	0.331146	3.95681	9.63533e-05	0.0190499
	chr17	7253720	-	cg02676175	chr17:7253298-7253764	Island	KCTD11;ACAP1	NM_001002914;NM_014716	TSS1500;Body		17:7194023-7194574	17:7253029-7256379	Promoter_Associated		0.0280343	-0.388196	3.95633	9.65362e-05	0.0190725
	chr11	124619288	+	cg01738406	chr11:124615389-124617006	S_Shelf	VSIG2	NM_014312	Body						0.0181131	1.77986	3.95595	9.66827e-05	0.0190725
	chr5	151087325	+	cg08710921		OpenSea				TRUE					-0.0084489	0.817206	3.95571	9.67765e-05	0.0190725
	chr5	77801011	+	cg26951839		OpenSea	LHFPL2	NM_005779	Body	TRUE				TRUE	0.0117861	-1.60941	3.95556	9.68312e-05	0.0190725
	chr12	130941034	+	cg03391667		OpenSea	RIMBP2	NM_015347	Body		12:129506875-129507318				-0.0042619	2.93719	-3.95556	9.68341e-05	0.0190725
	chr9	102589165	-	cg06145669	chr9:102590742-102591303	N_Shore	NR4A3;NR4A3;NR4A3;NR4A3	NM_173199;NM_173198;NM_173200;NM_006981	5'UTR;5'UTR;Body;5'UTR						0.0240673	2.04976	3.95549	9.68586e-05	0.0190725
	chr12	130963430	+	cg16082141		OpenSea	RIMBP2	NM_015347	Body		12:129529320-129529404				-0.0006464	3.03798	-3.95542	9.68855e-05	0.0190725
	chr3	30722557	+	cg15171154		OpenSea	TGFBR2;TGFBR2	NM_001024847;NM_003242	Body;Body	TRUE					0.0056432	-1.04833	3.95534	9.69166e-05	0.0190725
	chr16	89628799	+	cg01995548	chr16:89626644-89627869	S_Shore	RPL13;RPL13	NM_000977;NM_033251	Body;Body		16:88156151-88156398				0.0175471	-0.152179	3.95534	9.69169e-05	0.0190725
	chr7	116863357	-	cg07230999		OpenSea	ST7;ST7	NM_018412;NM_021908	Body;3'UTR						-0.0052837	2.30898	-3.95495	9.70675e-05	0.0190923
	chr17	984184	-	cg12799029	chr17:981508-981748	S_Shelf	ABR;ABR;ABR	NM_021962;NM_001092;NM_001159746	Body;Body;Body	TRUE		17:984033-984314	Unclassified	TRUE	0.0237741	-1.4617	3.95474	9.71458e-05	0.0190979
	chr9	136843224	-	cg00282426	chr9:136844420-136844775	N_Shore	VAV2;VAV2	NM_001134398;NM_003371	Body;Body						-0.0037976	3.33863	-3.95458	9.72103e-05	0.0190987
	chr20	50214496	+	cg00949661		OpenSea	ATP9A	NM_006045	3'UTR	TRUE					0.0075275	1.16861	3.95447	9.72498e-05	0.0190987
	chr1	247097993	-	cg16276225	chr1:247094485-247095667	S_Shelf									0.0303334	0.783127	3.95413	9.73807e-05	0.0191038
	chr6	24357078	+	cg21729798	chr6:24357719-24358309	N_Shore	DCDC2;KAAG1	NM_016356;NM_181337	Body;TSS200						-0.0065913	0.392882	3.95407	9.74066e-05	0.0191038
	chr8	134646941	-	cg26629749		OpenSea				TRUE					-0.0085241	1.75134	-3.95399	9.74366e-05	0.0191038
	chr16	1361063	-	cg04030842	chr16:1358729-1360232	S_Shore	UBE2I;UBE2I;UBE2I;UBE2I	NM_194260;NM_194259;NM_003345;NM_194261	5'UTR;5'UTR;5'UTR;5'UTR		16:1300602-1301127				-0.0391349	-1.08327	-3.95389	9.7476e-05	0.0191038
	chr14	105938447	+	cg19509076	chr14:105940325-105941900	N_Shore									-0.0007462	2.32543	-3.95348	9.76342e-05	0.019125
	chr17	79312681	+	cg10586883	chr17:79314962-79320653	N_Shelf									-0.0037208	2.33911	-3.95321	9.77391e-05	0.0191357
	chr2	236715897	+	cg14165096		OpenSea	AGAP1;AGAP1	NM_014914;NM_001037131	Body;Body	TRUE	2:236380483-236380792				-0.0155125	0.725924	-3.95299	9.78217e-05	0.0191421
	chr6	152702463	-	cg13806292		OpenSea	SYNE1;SYNE1	NM_182961;NM_033071	Body;Body						0.0128184	-1.32255	3.95259	9.79763e-05	0.0191625
	chr17	29922900	+	cg07320612		OpenSea				TRUE					-0.0036456	2.74965	-3.95199	9.8209e-05	0.019194
	chr11	74030400	-	cg25535982		OpenSea				TRUE					0.0004881	0.143356	3.95192	9.82378e-05	0.019194
	chr10	124067402	+	cg10462187		OpenSea	BTBD16	NM_144587	Body	TRUE		10:124067221-124067521	Unclassified_Cell_type_specific	TRUE	0.0100847	0.132985	3.9513	9.84806e-05	0.0192316
	chr6	42939029	+	cg11171825		OpenSea	PEX6	NM_000287	Body	TRUE				TRUE	0.0234939	0.653329	3.95101	9.85908e-05	0.019236
	chr6	75916963	-	cg06666175	chr6:75914705-75916387	S_Shore	COL12A1;COL12A1	NM_004370;NM_080645	TSS1500;TSS1500		6:75973618-75974550	6:75916070-75917103	Unclassified		0.0039155	-1.45828	3.95098	9.86038e-05	0.019236
	chr13	52419332	-	cg09258993		OpenSea	FLJ37307;FLJ37307	NR_027048;NR_027047	TSS200;TSS200	TRUE		13:52418692-52420099	Unclassified	TRUE	0.0077124	-1.87641	3.95039	9.88363e-05	0.0192625
	chr10	102745343	-	cg26023709	chr10:102746533-102747501	N_Shore	MRPL43;SEMA4G;MRPL43;MRPL43	NM_176794;NM_017893;NM_176792;NM_176793	Body;3'UTR;Body;Body						0.0058783	0.207415	3.95038	9.88403e-05	0.0192625
	chr20	4000201	+	cg27514080	chr20:3995573-3996405	S_Shelf									0.0044933	0.562894	3.95015	9.89291e-05	0.0192699
	chr10	34062234	-	cg11147278		OpenSea				TRUE					0.0180736	-0.582624	3.94983	9.90539e-05	0.0192844
	chr1	10692435	+	cg09015905		OpenSea				TRUE		1:10692347-10692500	Unclassified_Cell_type_specific		-0.0090492	2.22429	-3.94964	9.91297e-05	0.0192893
	chr7	1329016	-	cg18019825	chr7:1328525-1329029	Island					7:1295052-1295731			TRUE	-0.0079315	2.42354	-3.94923	9.92881e-05	0.0193103
	chr22	46463747	+	cg18384588	chr22:46465976-46468528	N_Shelf									0.0106722	-0.72999	3.94887	9.94318e-05	0.0193154
	chr11	64527298	-	cg02176069		OpenSea	PYGM;PYGM	NM_001164716;NM_005609	1stExon;1stExon	TRUE	11:64283747-64283887	11:64526979-64527838	Unclassified	TRUE	-0.0095801	0.613878	-3.94879	9.94623e-05	0.0193154
	chr20	32583031	+	cg12699865	chr20:32580799-32582502	S_Shore	RALY;RALY	NM_016732;NM_007367	5'UTR;5'UTR						-0.0182501	0.805942	-3.94878	9.94658e-05	0.0193154
	chr5	68326727	-	cg22462657		OpenSea									-0.0018177	0.870243	3.9485	9.95776e-05	0.0193273
	chr4	113933301	+	cg11474135		OpenSea	ANK2	NM_001127493	Body	TRUE					0.0184669	0.635049	3.94825	9.96765e-05	0.0193366
	chr8	21937728	+	cg16782396		OpenSea	EPB49;EPB49;EPB49;EPB49;EPB49;EPB49	NM_001114139;NM_001978;NM_001114135;NM_001114138;NM_001114136;NM_001114137	Body;Body;Body;Body;Body;Body	TRUE					-0.0034791	2.91054	-3.94774	9.98747e-05	0.0193652
	chr2	20553087	-	cg15005441	chr2:20550013-20551063	S_Shelf									0.0109237	2.39009	3.94743	9.99995e-05	0.0193782
	chr8	143402284	-	cg08006053	chr8:143398358-143398777	S_Shelf	TSNARE1	NM_145003	Body						-0.0084597	1.47103	-3.94732	0.000100043	0.0193782
	chr20	42187650	+	cg06600331		OpenSea	SGK2	NM_170693	TSS200						-0.0058121	1.90923	-3.94695	0.00010019	0.0193924
	chr12	54765988	+	cg22824738	chr12:54764065-54764510	S_Shore	ZNF385A;ZNF385A;ZNF385A	NM_001130968;NM_001130967;NM_015481	Body;Body;Body			12:54765786-54765998	Unclassified_Cell_type_specific		-0.0098427	-0.0876831	-3.94688	0.000100218	0.0193924
	chr8	120685601	+	cg27648238		OpenSea				TRUE	8:120754498-120754974				0.0081404	-0.479866	3.94665	0.000100305	0.0193982
	chr17	77075025	+	cg21088108		OpenSea	ENGASE	NM_001042573	Body						-0.0043413	3.23804	-3.94654	0.000100349	0.0193982
	chr7	41745760	+	cg22786811	chr7:41745178-41745462	S_Shore	LOC285954;LOC285954	NR_027118;NR_027119	Body;Body	TRUE	7:41712237-41712286	7:41744389-41745938	Promoter_Associated		0.0075796	-0.346478	3.94554	0.000100749	0.0194566
	chr1	3130485	-	cg04988794		OpenSea	PRDM16;PRDM16	NM_022114;NM_199454	Body;Body		1:3120343-3120441				-0.0024211	2.3908	-3.94553	0.000100753	0.0194566
	chr11	2809574	-	cg12427469	chr11:2812415-2813396	N_Shelf	KCNQ1;KCNQ1	NM_000218;NM_181798	Body;Body	TRUE					0.002204	1.77472	-3.94499	0.000100969	0.0194883
	chr7	99954284	+	cg23055674		OpenSea	PILRB;PILRB;PILRB	NM_175047;NM_178238;NM_013440	5'UTR;TSS1500;5'UTR						-0.0036279	2.77792	-3.94481	0.000101038	0.0194912
	chr1	156146608	-	cg16391608		OpenSea	SEMA4A	NM_022367	Body			1:156146584-156146697	Gene_Associated_Cell_type_specific		-0.0106336	2.00914	-3.94461	0.000101121	0.0194912
	chr17	46388465	-	cg00582562		OpenSea	SKAP1;SKAP1	NM_003726;NM_001075099	Body;Body		17:43743386-43743485				0.0111909	-0.759626	3.94457	0.000101137	0.0194912
	chr17	10204251	-	cg26086902		OpenSea	MYH13	NM_003802	3'UTR						0.0126574	1.79177	3.94419	0.000101285	0.01951
	chr4	57653406	-	cg26258437		OpenSea				TRUE				TRUE	0.0067635	0.238051	3.94388	0.000101411	0.0195174
	chr2	6120613	+	cg08862033		OpenSea	LOC400940	NR_026833	TSS1500						0.0093831	-0.0755867	3.94384	0.000101426	0.0195174
	chr22	17850911	+	cg07639287	chr22:17849474-17850733	S_Shore					22:16230883-16230970				-0.0005929	-1.34099	3.94367	0.000101495	0.0195209
	chr1	47018072	+	cg26191882		OpenSea	KNCN	NM_001097611	TSS1500						-0.0040505	3.26824	-3.94289	0.00010181	0.0195715
	chr7	1135747	+	cg04498913	chr7:1135744-1135992	Island	C7orf50;C7orf50;C7orf50	NM_001134395;NM_032350;NM_001134396	Body;Body;Body		7:1101716-1103538				-0.0165432	1.42062	-3.94251	0.000101963	0.0195911
	chr14	105635769	+	cg27177839		OpenSea	JAG2;JAG2	NM_002226;NM_145159	TSS1500;TSS1500		14:104704643-104706818	14:105635532-105635798	Unclassified_Cell_type_specific		0.0160706	-0.613849	3.94156	0.000102346	0.0196549
	chr17	3840841	-	cg12868320	chr17:3844302-3844599	N_Shelf	ATP2A3;ATP2A3;ATP2A3;ATP2A3;ATP2A3;ATP2A3;ATP2A3	NM_174954;NM_174955;NM_174956;NM_174957;NM_174953;NM_174958;NM_005173	Body;Body;Body;Body;Body;Body;Body		17:3787528-3787609				-0.0039228	3.35032	-3.94073	0.000102681	0.0197092
	chr8	49343007	-	cg11235391		OpenSea				TRUE					-0.0056569	1.32758	-3.9404	0.000102815	0.0197184
	chr10	13343578	-	cg04543957	chr10:13344235-13344498	N_Shore	PHYH	NM_006214	TSS1500						-0.0058132	1.83718	-3.94036	0.000102832	0.0197184
	chr3	149535200	+	cg24105729	chr3:149530293-149531234	S_Shelf	RNF13;RNF13	NM_007282;NM_183381	5'UTR;5'UTR						0.0040159	1.85082	3.93971	0.000103096	0.0197243
	chr2	240302797	-	cg01647308		OpenSea	HDAC4	NM_006037	5'UTR		2:239967723-239967826	2:240302317-240303199	Promoter_Associated		0.016838	-0.386267	3.93959	0.000103144	0.0197243
	chr10	43871590	-	cg03958112		OpenSea	FXYD4	NM_173160	Body	TRUE					-0.0039021	3.42059	-3.93947	0.000103194	0.0197243
	chr12	113587690	-	cg00990385	chr12:113590806-113591304	N_Shelf	CCDC42B	NM_001144872	1stExon	TRUE					0.0131779	-1.06793	3.9394	0.00010322	0.0197243
	chr5	422213	+	cg14684960	chr5:421224-421751	S_Shore	AHRR	NM_020731	Body		5:475102-475222				-0.0072641	2.03803	-3.93937	0.000103234	0.0197243
	chr12	2800382	-	cg13647052	chr12:2800139-2801062	Island	CACNA1C;CACNA1C;CACNA1C;CACNA1C;CACNA1C;CACNA1C;CACNA1C;CACNA1C;CACNA1C;CACNA1C;CACNA1C;CACNA1C;CACNA1C;CACNA1C;CACNA1C;CACNA1C;CACNA1C;CACNA1C;CACNA1C;CACNA1C;CACNA1C;CACNA1C;CACNA1C	NM_001129846;NM_001129843;NM_001129838;NM_001129837;NM_199460;NM_001167623;NM_001129833;NM_001129834;NM_001167625;NM_001129836;NM_001129831;NM_001129841;NM_001129835;NM_001129842;NM_001129840;NM_001167624;NM_001129844;NM_001129827;NM_001129839;NM_001129832;NM_001129830;NM_000719;NM_001129829	3'UTR;3'UTR;3'UTR;3'UTR;3'UTR;3'UTR;3'UTR;3'UTR;3'UTR;3'UTR;3'UTR;3'UTR;3'UTR;3'UTR;3'UTR;3'UTR;3'UTR;3'UTR;3'UTR;3'UTR;3'UTR;3'UTR;3'UTR		12:2670401-2670644	12:2799797-2801701	Promoter_Associated		-0.0261701	-0.692564	-3.93934	0.000103244	0.0197243
[truncated: 9,281 more rows]

## Sheet: Supp. Tab. 2
			Supp. Tab. 2. Distribution of CpGs according to the gene related location
			Gene location	% CpGs (n)		p
				adj-p < 0.05	adj-p ≥ 0.05
			1stExon	5.6% (259)	9.3% (33,255)	8.34012e-18
			3'UTR	6.4% (295)	4.2% (15,048)	4.1655e-13
			5'UTR	13.5% (625)	14.9% (53,252)	0.00969058
			Body	54.6% (2,529)	38.4% (137,762)	4.07117e-111
			TSS1500	13.4% (619)	18.6% (66,829)	4.4379e-20
			TSS200	6.7% (309)	14.6% (52,420)	1.54434e-52

## Sheet: Supp. Tab. 3
		Supp. Tab. 3. Sex-specific differential methylation analysis
		CpG site details				Males				Females				Males + Females				Sigificance
		Probe	Chr	Pos	Gene	∆𝛃	AveExpr	P.Value	adj.P.Val	∆𝛃	AveExpr	P.Value	adj.P.Val	∆𝛃	AveExpr	P.Value	adj.P.Val	Males	Females	Males + Females
		cg00170188	chr17	42441553	FAM171A2	0.0029946	-2.70225	0.0603377	0.513014	0.0107979	-2.7302	8.48368e-06	0.0441186	0.0053236	-2.71574	8.95811e-05	0.0183276		Y	Y
		cg00400340	chr5	135311642		0.0132228	2.20932	4.38917e-06	0.0337049	-0.0010999	2.19258	0.858627	0.977617	0.006734	2.20124	0.000355896	0.03634	Y		Y
		cg00503690	chr3	66431055	LRIG1	-0.0026128	1.82065	0.0032407	0.244596	-0.0169789	1.78423	1.96084e-06	0.0259283	-0.008981	1.80307	2.16361e-07	0.000772376		Y	Y
		cg01522592	chr11	75235311	GDPD5	-0.0036808	2.27897	2.49668e-06	0.0312288	-0.0029328	2.22019	0.0076729	0.32271	-0.004516	2.25059	1.419e-07	0.000636368	Y		Y
		cg01753263	chr5	171879957	SH3PXD2B	0.0101114	-1.41831	1.96535e-06	0.0293562	0.0135545	-1.36378	0.000178731	0.100635	0.0126588	-1.39199	4.52878e-09	7.20782e-05	Y		Y
		cg01999701	chr3	184456165		0.0252099	-1.17802	0.00345761	0.248847	0.0243088	-1.16983	2.15991e-06	0.0259283	0.0239802	-1.17407	9.12111e-07	0.00168311		Y	Y
		cg02052797	chr16	85007184		0.0019851	2.28188	0.0247658	0.409037	-0.0121803	2.21342	1.78496e-07	0.0138779	-0.0050434	2.24883	1.09769e-06	0.00182504		Y	Y
		cg02068538	chr1	156209399	PMF1	-0.0014442	1.97542	0.00103112	0.181837	-0.015255	1.9599	6.74481e-06	0.0441186	-0.007111	1.96793	2.03631e-07	0.000747901		Y	Y
		cg02158822	chr2	54882801	SPTBN1;SPTBN1	0.0011469	2.65299	0.0153081	0.361107	-0.0116611	2.62689	8.83128e-06	0.0441186	-0.0042839	2.64039	7.33883e-06	0.00498567		Y	Y
		cg02295973	chr17	17486105	PEMT;PEMT	-0.004711	2.18927	0.00627353	0.288749	-0.0134884	2.13089	4.96965e-07	0.0148789	-0.0092053	2.16109	1.28447e-07	0.000611984		Y	Y
		cg03072035	chr10	73076664		0.0245455	1.36495	6.86338e-06	0.0436939	0.0120432	1.40137	0.00466897	0.282023	0.0198234	1.38253	2.19693e-07	0.00077701	Y		Y
		cg03093897	chr16	1724063	CRAMP1L	-0.0045229	3.52335	6.21313e-06	0.0432938	-0.0050907	3.49947	0.00278952	0.239913	-0.0048424	3.51182	3.29582e-08	0.000291699	Y		Y
		cg03153115	chr19	2604559	GNG7	-0.0037524	3.22531	1.53904e-06	0.0293562	-0.0050556	3.22868	0.00214347	0.222911	-0.0040501	3.22694	2.35332e-07	0.000805005	Y		Y
		cg03211447	chr13	111933653	ARHGEF7;ARHGEF7;ARHGEF7;ARHGEF7;ARHGEF7	0.0242955	2.29424	4.50017e-06	0.0337049	0.0042668	2.27249	0.64732	0.93201	0.0150042	2.28374	0.0010599	0.0613508	Y
		cg03304437	chr4	159092536	FAM198B;FAM198B;FAM198B	-0.0016873	0.618942	0.000115101	0.102724	-0.0228705	0.539536	6.41305e-07	0.0163308	-0.013	0.580608	8.96354e-10	1.8624e-05		Y	Y
		cg03762393	chr19	623245	POLRMT	0.0015819	2.5692	0.0759642	0.544253	-0.0125625	2.53236	1.60889e-06	0.0236367	-0.0047089	2.55142	3.04101e-06	0.00305094		Y	Y
		cg04145890	chr4	1007657	FGFRL1;FGFRL1;FGFRL1	-0.0054273	1.74503	0.109993	0.597187	-0.0186409	1.69619	2.19359e-08	0.00479107	-0.011636	1.72145	3.42015e-06	0.0032376		Y	Y
		cg04206572	chr13	114888999	RASA3	-0.0009424	1.57441	0.0199049	0.385771	-0.014356	1.57186	1.29644e-06	0.0215307	-0.0061569	1.57317	6.20594e-06	0.0045702		Y	Y
		cg04236786	chr8	41580903	ANK1;ANK1;ANK1;ANK1;ANK1	0.0077538	1.12659	0.0298479	0.429726	-0.0124473	1.01408	7.60052e-06	0.0441186	-0.0041908	1.07227	1.83538e-06	0.00244182		Y	Y
		cg04276301	chr2	63279693	OTX1	-0.0141155	0.777257	7.83957e-06	0.0475319	-0.0147648	0.764873	0.000340299	0.125673	-0.0142033	0.771278	4.57452e-08	0.000329688	Y		Y
		cg04506928	chr13	31647876		0.0353972	2.17118	1.57984e-06	0.0293562	0.0126901	2.19971	0.191252	0.726777	0.0258964	2.18496	1.06774e-05	0.00625536	Y		Y
		cg04722955	chr1	208548198		-0.0056702	3.34357	7.37727e-07	0.0234827	0.0021709	3.3042	0.635475	0.928929	-0.0029563	3.32456	0.00069767	0.0504051	Y
		cg05066959	chr8	41519308	ANK1;ANK1;ANK1;ANK1;ANK1;ANK1;ANK1;MIR486;ANK1	0.039089	2.71496	2.48277e-09	0.000821201	0.0296531	2.7024	4.04088e-05	0.0645821	0.034	2.7089	6.01124e-13	1.14807e-07	Y		Y
		cg05090359	chr2	1543221	TPO;TPO;TPO;TPO	0.001127	3.5372	0.673126	0.924358	-0.0087303	3.56239	9.99432e-06	0.0441186	-0.0024105	3.54936	0.0255212	0.261549		Y
		cg05104283	chr17	75463860	SEPT9;SEPT9;SEPT9;SEPT9;SEPT9;SEPT9	0.0043798	2.51514	0.0163786	0.36745	-0.0146595	2.45258	2.16899e-06	0.0259283	-0.0043167	2.48494	4.45769e-06	0.00375049		Y	Y
		cg05313153	chr8	119122430	EXT1	0.0187002	-2.26531	1.14802e-06	0.0292342	0.022291	-2.22422	1.42089e-06	0.0217098	0.02	-2.24547	4.05869e-12	5.16771e-07	Y	Y	Y
		cg05412855	chr6	32814929	TAP1	-0.0086492	3.66419	2.88596e-06	0.0316744	0.0004574	3.63394	0.73817	0.953708	-0.0050854	3.64959	0.00042281	0.0392855	Y		Y
		cg05417607	chr17	1373605	MYO1C;MYO1C;MYO1C	0.0179414	3.61648	5.78557e-08	0.00438138	0.017347	3.56617	4.39109e-05	0.0672051	0.016	3.59219	8.38857e-11	4.57745e-06	Y		Y
		cg05731218	chr2	216769199		-0.008526	3.24919	0.00102771	0.18175	-0.0142951	3.21346	3.32656e-06	0.0319764	-0.010848	3.23194	3.69774e-08	0.000300519		Y	Y
		cg05887890	chr17	78857011	RPTOR;RPTOR	0.0025521	2.05216	0.0371477	0.454012	-0.0163549	1.9955	3.75215e-07	0.0143322	-0.0061684	2.02481	5.20317e-06	0.0041579		Y	Y
		cg06024215	chr17	75210996	SEC14L1;SEC14L1;SEC14L1;SEC14L1;SEC14L1	0.0163694	-1.37931	3.65253e-06	0.0325899	0.0069119	-1.39022	0.0415255	0.507594	0.0115542	-1.38458	1.86351e-06	0.00244686	Y		Y
		cg06052641	chr9	98546560		-0.0009049	3.21886	0.269316	0.746637	-0.0084288	3.21618	7.75621e-06	0.0441186	-0.0037354	3.21756	0.000454277	0.040634		Y	Y
		cg06399164	chr3	42695035	ZBTB47	0.0009843	-1.47582	0.0266939	0.416675	0.0161282	-1.45845	8.93085e-06	0.0441186	0.0072533	-1.46743	5.40009e-05	0.0142648		Y	Y
		cg06579248	chr17	1375968	MYO1C;MYO1C;MYO1C	-0.0093933	1.97332	2.07506e-06	0.0293562	-0.0099409	1.85379	0.000659631	0.156207	-0.0122236	1.91562	4.42691e-09	7.20782e-05	Y		Y
		cg06704884	chr4	40665353		0.0149456	-0.275487	1.46751e-07	0.00700688	0.0098004	-0.219594	0.00421877	0.273401	0.0144185	-0.248504	6.88405e-08	0.000410864	Y		Y
		cg07049592	chr7	27184450	HOXA5	0.019518	-0.882303	1.96731e-06	0.0293562	0.0091426	-0.927103	0.247671	0.768934	0.0131012	-0.903931	2.03644e-05	0.00877169	Y		Y
		cg07112604	chr14	91836354	CCDC88C	0.0195766	-0.326361	3.96289e-06	0.0336383	0.0123014	-0.290569	0.00986413	0.346055	0.0172698	-0.309082	6.94732e-07	0.00146613	Y		Y
		cg07224918	chr1	17944423	ARHGEF10L;ARHGEF10L	0.0048761	2.03311	0.360102	0.800763	-0.0146412	1.98825	2.52983e-06	0.026117	-0.0039444	2.01146	0.000278715	0.0323003		Y	Y
		cg07233343	chr1	17944660	ARHGEF10L;ARHGEF10L	0.0087869	1.32435	0.00672627	0.294285	-0.0152765	1.30484	6.934e-06	0.0441186	-0.0013836	1.31493	1.04454e-05	0.0061763		Y	Y
		cg07264048	chr6	10556326	GCNT2;GCNT2;GCNT2	0.0255383	-1.60025	3.81481e-05	0.0816773	0.029147	-1.6109	4.55895e-06	0.0374585	0.0255142	-1.60539	1.40488e-08	0.000162614		Y	Y
		cg07269557	chr3	182975699	MCF2L2;B3GNT5	0.0160865	2.84754	4.2467e-06	0.0337049	0.0120398	2.87583	0.0254241	0.447659	0.0142429	2.86119	1.035e-06	0.00178083	Y		Y
		cg07479711	chr5	1524940	LPCAT1	-0.0070565	3.20785	1.84608e-06	0.0293562	0.0037492	3.18664	0.834513	0.973149	-0.0028776	3.19761	0.000964924	0.0584793	Y
		cg07571519	chr10	73472315	C10orf105;C10orf105;CDH23	0.0166225	2.31203	3.31894e-06	0.0316937	0.0149814	2.35147	0.00034738	0.126371	0.0160928	2.33107	2.83113e-09	4.91553e-05	Y		Y
		cg07855319	chr16	69123283		-0.0143941	1.23293	1.53623e-06	0.0293562	-0.008266	1.16028	0.0658363	0.56602	-0.0137757	1.19786	7.97437e-07	0.00156636	Y		Y
		cg07954414	chr4	154389148	KIAA0922;KIAA0922	0.011967	-0.326214	0.00645012	0.290745	0.0252405	-0.34434	5.0693e-07	0.0148789	0.0158423	-0.334964	1.78581e-07	0.000696056		Y	Y
		cg07975680	chr10	73225789	CDH23;CDH23	0.0119372	2.14332	0.737995	0.942477	-0.0098672	2.10556	1.05904e-05	0.0441186	0.0021853	2.12509	0.00262682	0.0945246		Y
		cg08308032	chr2	75005912		0.0064464	-0.321876	2.04249e-06	0.0293562	0.0117247	-0.279455	6.68277e-05	0.0791484	0.01	-0.301397	4.60416e-10	1.33043e-05	Y		Y
		cg08657939	chr11	69295007		0.0014186	1.69896	0.0066149	0.29308	-0.0125965	1.67301	1.18465e-06	0.0205683	-0.0047762	1.68643	2.77308e-07	0.000868234		Y	Y
		cg08753951	chr22	20236751	MIR1286;RTN4R	0.0025128	1.18774	3.158e-06	0.0316937	-0.0032649	1.12551	6.71357e-05	0.0791484	-0.002	1.1577	8.5824e-10	1.8624e-05	Y		Y
		cg08802652	chr6	39076528	C6orf64	0.0118765	3.26792	6.66118e-06	0.0436939	0.0091858	3.37297	0.01462	0.386179	0.011736	3.31863	1.91816e-07	0.0007316	Y		Y
		cg09109520	chr16	57673258	GPR56;GPR56;GPR56;GPR56;GPR56;GPR56;GPR56;GPR56;GPR56	0.0350958	-2.203	3.75355e-08	0.0035844	0.0241998	-2.20971	0.000211522	0.107157	0.029	-2.20624	7.21514e-11	4.57745e-06	Y		Y
		cg09424308	chr4	7046094	CCDC96;TADA2B	0.0171208	-2.14321	4.44853e-06	0.0337049	0.0090045	-2.14275	0.0256945	0.448853	0.0132577	-2.14299	3.91235e-06	0.00348674	Y		Y
		cg09494378	chr7	18127503		0.0142098	-0.0388039	0.00267684	0.234211	0.0232327	-0.0469268	9.75192e-06	0.0441186	0.0167376	-0.0427253	3.73453e-06	0.00341266		Y	Y
		cg09560452	chr22	29445903	ZNRF3	-0.0007601	2.20037	0.00366621	0.25287	-0.0139083	2.14887	1.16154e-05	0.0477074	-0.0070046	2.17551	1.31704e-06	0.00205037		Y	Y
		cg09719217	chr7	127992537	PRRT4	0.0074614	-0.42921	6.23383e-06	0.0432938	0.0008614	-0.340762	0.172385	0.709479	0.0079569	-0.386511	5.96769e-05	0.0149918	Y		Y
		cg09896867	chr12	113734442	TPCN1;TPCN1	0.0017046	2.13461	0.00332446	0.246096	-0.0153877	2.09668	6.02493e-06	0.041843	-0.0058487	2.1163	3.34446e-07	0.000963427		Y	Y
		cg10002915	chr4	149369175		0.0139157	-1.33151	0.000584155	0.155242	0.0199056	-1.35302	5.81923e-06	0.0411629	0.0149266	-1.34189	1.18558e-07	0.000588209		Y	Y
		cg10045881	chr1	111770291	CHI3L2;CHI3L2;CHI3L2;CHI3L2	-0.0148933	2.31497	2.16581e-05	0.0732109	-0.0249441	2.25415	4.94235e-06	0.0385275	-0.0194695	2.28561	1.18517e-08	0.000156105		Y	Y
		cg10090418	chr2	16767476	FAM49A	0.028088	2.43388	0.00642187	0.290188	0.0274713	2.41622	1.71193e-06	0.024219	0.0263739	2.42535	8.75986e-07	0.00166418		Y	Y
		cg10149836	chr17	29719312	RAB11FIP4	0.0122741	-2.57376	3.00176e-06	0.0316744	-0.0060457	-2.57876	0.538126	0.900592	0.0045866	-2.57618	0.00811271	0.1589	Y
		cg10326833	chr8	143487735		-0.0099245	3.28834	6.18851e-06	0.0432938	0.0022149	3.29959	0.517422	0.894066	-0.0046786	3.29377	0.000606746	0.0469618	Y		Y
		cg10420527	chr11	68138505	LRP5	0.005106	1.48788	0.0774555	0.546697	-0.0139388	1.43309	3.34854e-06	0.0319764	-0.00402	1.46143	0.000169727	0.0256453		Y	Y
		cg10469774	chr11	44642932		0.0150727	-1.86784	8.21122e-05	0.0950591	0.0156501	-1.86672	1.00372e-05	0.0441186	0.0145536	-1.8673	2.35617e-08	0.000230769		Y	Y
		cg10681065	chr7	100239172	TFR2;TFR2	-0.0054756	2.03569	0.00162742	0.205243	-0.0169908	2.03043	5.77602e-06	0.0411629	-0.0097986	2.03315	1.12598e-06	0.00186188		Y	Y
		cg10713515	chr10	22603999	COMMD3	0.021745	0.955627	4.37144e-06	0.0337049	0.0269897	0.855531	6.21318e-06	0.0423799	0.019	0.907304	1.04958e-10	5.01139e-06	Y	Y	Y
		cg10861146	chr1	155099324	EFNA1;EFNA1	-0.0011793	-2.59092	0.382077	0.811682	0.0081188	-2.45054	7.54552e-06	0.0441186	0.0051684	-2.52315	0.00360916	0.10991		Y
		cg11786558	chr17	2266589	SGSM2;SGSM2	0.0003133	1.85288	0.0338509	0.443103	-0.0148888	1.83047	2.44367e-06	0.0259283	-0.0061758	1.84206	2.90033e-06	0.0030023		Y	Y
		cg11823178	chr8	41519399	ANK1;ANK1;ANK1;ANK1;ANK1;ANK1;ANK1;MIR486;ANK1	0.0209386	3.69089	6.84709e-09	0.000871804	0.019889	3.71684	3.80646e-06	0.0338132	0.02	3.70342	2.91186e-13	1.11225e-07	Y	Y	Y
		cg11966886	chr17	71282180	CDC42EP4	0.0005025	3.04442	0.0818453	0.554612	-0.0055575	3.0239	8.34026e-06	0.0441186	-0.002143	3.03451	0.000118455	0.0212926		Y	Y
		cg12289251	chr10	18689471	CACNB2;CACNB2;CACNB2;CACNB2;CACNB2;CACNB2;CACNB2;CACNB2;CACNB2	0.0014303	-0.607129	0.00525928	0.273758	0.0321572	-0.469759	1.97231e-07	0.0138779	0.0182471	-0.540813	1.148e-06	0.00187396		Y	Y
		cg12307200	chr3	188664632		-0.0272816	2.46238	4.29977e-09	0.000821201	-0.0141443	2.49966	0.00178611	0.212097	-0.02	2.48037	6.85882e-11	4.57745e-06	Y		Y
		cg12995933	chr17	48626353	SPATA20	0.0013961	3.62763	0.846488	0.968946	-0.0088805	3.59781	1.06262e-05	0.0441186	-0.0029919	3.61323	0.00713543	0.150087		Y
		cg13076843	chr17	74475294	RHBDF2;RHBDF2	0.0099499	3.42028	3.24188e-07	0.0112574	0.0095695	3.43805	5.91996e-05	0.0748765	0.01	3.42886	2.60845e-10	9.05782e-06	Y		Y
		cg13279476	chr3	15372965	SH3BP5;SH3BP5	0.0120395	-0.573166	0.00200258	0.217088	0.0279117	-0.586374	3.2699e-07	0.0138779	0.0171147	-0.579542	3.23318e-08	0.000291699		Y	Y
		cg13455960	chr15	93617134	RGMA;RGMA;RGMA;RGMA;RGMA;RGMA;RGMA	-0.004493	1.00157	0.00197541	0.216578	-0.0232013	0.944316	4.15349e-06	0.0360219	-0.0134567	0.973931	2.51061e-07	0.000826714		Y	Y
		cg13695585	chr6	30853014	DDR1;DDR1	-0.0094128	-0.515773	0.039532	0.461638	0.0178631	-0.43542	9.00318e-06	0.0441186	0.0044745	-0.476982	4.0394e-05	0.0124331		Y	Y
		cg13792641	chr10	53817201	PRKG1;PRKG1	0.0118429	1.52618	7.18773e-06	0.0450086	0.0108997	1.59957	0.000268482	0.116927	0.0132106	1.56161	6.66946e-08	0.000410864	Y		Y
		cg13847853	chr17	39696336		0.0267992	2.4461	2.50638e-06	0.0312288	0.0186549	2.47259	0.0109273	0.35727	0.0229775	2.45888	5.16215e-07	0.00123238	Y		Y
		cg14109847	chr17	55344913	MSI2;MSI2	-0.0005296	2.23415	0.0790963	0.549792	-0.0169631	2.19641	9.53489e-07	0.0182104	-0.0075842	2.21593	8.2222e-06	0.0053482		Y	Y
		cg14242936	chr12	52404134	GRASP	0.0039731	-0.735772	2.59514e-06	0.0312288	0.0104072	-0.715149	0.000150283	0.0982474	0.0069531	-0.725816	5.94879e-08	0.000385927	Y		Y
		cg14271150	chr9	139250736	GPSM1;GPSM1	-0.0015586	2.38232	0.00140672	0.197148	-0.0057427	2.34408	9.96261e-06	0.0441186	-0.0038032	2.36386	2.15153e-07	0.000772376		Y	Y
		cg14356440	chr2	135050894	MGAT5	0.0138686	2.95069	2.06529e-06	0.0293562	0.0024869	2.99697	0.340188	0.823303	0.0096285	2.97303	2.33552e-05	0.00936878	Y		Y
		cg14481315	chr2	74227474		0.0152554	-1.9698	0.0178678	0.375592	0.0195498	-2.01141	8.93195e-06	0.0441186	0.0150615	-1.98989	2.76005e-05	0.0102455		Y	Y
		cg14484434	chr8	141568128	EIF2C2;EIF2C2	-0.0008822	1.89869	0.00587852	0.28374	-0.0140526	1.84865	3.09611e-07	0.0138779	-0.0072206	1.87453	1.37785e-07	0.000634099		Y	Y
		cg14526375	chr3	86703014		0.0129846	1.43715	1.89549e-07	0.00748696	0.0071432	1.48587	4.78828e-05	0.0691669	0.011	1.46067	1.38308e-10	5.28302e-06	Y		Y
		cg14761246	chr3	182968758	MCF2L2	0.0174528	3.29849	2.15787e-06	0.0294374	0.0125911	3.35956	0.00534513	0.294689	0.0155538	3.32798	2.6599e-08	0.000254003	Y		Y
		cg15066489	chr3	121613396	SLC15A2;SLC15A2	0.0201472	-1.4032	1.27881e-07	0.00697817	0.0156351	-1.39214	0.00059009	0.149892	0.0178464	-1.39786	1.51604e-09	2.75757e-05	Y		Y
		cg15165927	chr5	1033518	NKD2	-0.0062182	1.81312	3.05375e-05	0.078135	-0.0152828	1.74889	3.18606e-07	0.0138779	-0.011	1.78211	4.87627e-10	1.33043e-05		Y	Y
		cg15296871	chr13	27912142		-0.000956	2.41315	0.00308102	0.241501	-0.0107474	2.36209	5.06464e-06	0.0386912	-0.0057666	2.3885	1.31419e-07	0.000612177		Y	Y
		cg15410236	chr19	948452	ARID3A	0.0093673	3.51228	3.30244e-06	0.0316937	0.0030501	3.51002	0.283956	0.79233	0.0065152	3.51119	2.22901e-05	0.00910614	Y		Y
		cg15614883	chr17	79131975	AATK	-0.00583	2.09552	0.285527	0.757219	-0.0206204	2.05714	3.10647e-06	0.0312261	-0.0121193	2.07699	0.000201427	0.0279403		Y	Y
		cg15625092	chr7	101893731	CUX1;CUX1	-0.0095803	3.14131	6.80623e-06	0.0436939	-0.0022704	3.12259	0.058564	0.551278	-0.0065819	3.13227	2.67265e-06	0.00289202	Y		Y
		cg15879228	chr9	75136112	TMC1	-0.0020527	3.73842	0.238663	0.724609	-0.0073582	3.72124	9.42218e-06	0.0441186	-0.004107	3.73012	0.000598968	0.0466918		Y	Y
		cg15924831	chr5	149529665	PDGFRB	0.0045296	2.20646	0.00581091	0.282408	-0.012825	2.13008	2.18587e-06	0.0259283	-0.0040177	2.16959	1.46149e-06	0.00216441		Y	Y
		cg16320910	chr20	23614541	CST3	0.000786	1.82897	0.000673573	0.162383	-0.0147497	1.79561	5.45336e-07	0.0148789	-0.0060525	1.81287	1.50322e-08	0.00016417		Y	Y
		cg16375265	chr17	80554146	FOXK2	-0.0008002	2.36516	0.454787	0.846223	-0.0144842	2.32954	7.17778e-07	0.0171358	-0.0067358	2.34796	0.000700241	0.0504953		Y
		cg16513984	chr1	12261884	TNFRSF1B	0.0334544	1.57918	1.96007e-07	0.00748696	0.0147459	1.58266	0.0318121	0.47361	0.0249333	1.58086	2.70387e-06	0.00290115	Y		Y
		cg16712468	chr16	11179440	CLEC16A	-0.0117712	2.29435	6.55429e-06	0.0436939	0.0013388	2.2963	0.795225	0.965839	-0.0060493	2.29529	0.000478669	0.041706	Y		Y
		cg16823064	chr1	19206559	ALDH4A1;ALDH4A1;ALDH4A1	-0.0004466	2.14813	0.0140267	0.352976	-0.010722	2.10684	2.3318e-06	0.0259283	-0.0052802	2.12819	2.03322e-06	0.00255472		Y	Y
		cg16884601	chr11	65712968	TSGA10IP	0.0013143	2.60346	0.122158	0.612852	-0.0122503	2.58443	5.10208e-07	0.0148789	-0.0042901	2.59428	0.0001074	0.0201692		Y	Y
		cg17292100	chr8	101250595	SPAG1;SPAG1	-0.0094225	0.60121	0.587202	0.896964	0.0149708	0.60835	1.05909e-05	0.0441186	0.0006955	0.604657	0.00786777	0.156857		Y
		cg17596577	chr2	100675124	AFF3;AFF3	-0.0012603	3.88969	0.251183	0.734175	-0.0070503	3.86233	5.46438e-06	0.0409265	-0.0036653	3.87648	0.000763018	0.052569		Y
		cg17601209	chr1	3191678	PRDM16;PRDM16	-0.0052228	2.69645	0.000337134	0.138524	-0.0159959	2.65509	2.69518e-07	0.0138779	-0.0098603	2.67648	7.31436e-09	0.000103478		Y	Y
		cg17693222	chr8	42033472	PLAT;PLAT	0.0118842	2.5799	6.88222e-08	0.00438138	0.0099878	2.58035	0.000170998	0.0995851	0.011	2.58012	5.02828e-11	4.57745e-06	Y		Y
		cg18051353	chr8	68251877	ARFGEF1	0.0213464	-3.16417	1.02448e-06	0.0279519	0.0144349	-3.12567	0.00395426	0.267062	0.0180861	-3.14559	2.10403e-08	0.000211496	Y		Y
		cg18152517	chr7	134915756	STRA8	-0.0063824	3.25227	0.0163653	0.3673	-0.0083474	3.27845	8.45586e-06	0.0441186	-0.0065129	3.26491	2.17773e-06	0.00261665		Y	Y
		cg18165248	chr1	161087322	PFDN2;NIT1	0.00078038	-3.26144	0.621186	0.908202	0.0091212	-3.19519	8.15498e-06	0.0441186	0.00475993	-3.22946	0.0110948	0.182543		Y
		cg18176395	chr1	3045166	PRDM16;PRDM16	-0.0013902	2.2496	0.00834541	0.307934	-0.0149719	2.18242	1.52881e-07	0.0138779	-0.0080159	2.21717	1.71698e-07	0.000689679		Y	Y
		cg18346707	chr2	231732249	ITM2C;ITM2C;ITM2C	0.0240583	-1.50727	9.99083e-07	0.0279519	0.0198667	-1.54134	0.00153571	0.201374	0.0203603	-1.52372	1.36659e-08	0.000162614	Y		Y
		cg18666075	chr3	156833184		0.0001238	0.971184	0.0118059	0.337363	0.0166816	1.00793	1.03356e-05	0.0441186	0.0078135	0.988922	9.38677e-06	0.00576466		Y	Y
		cg19144497	chr15	74836094	ARID3B	0.0330368	0.725319	1.03425e-05	0.0580966	0.0312723	0.73635	1.02667e-05	0.0441186	0.031	0.730644	6.60477e-10	1.57678e-05		Y	Y
		cg19374752	chr12	52404151	GRASP	0.0058014	-0.799365	1.66522e-06	0.0293562	0.0123788	-0.795613	0.000177016	0.100618	0.0081611	-0.797553	6.18218e-09	9.08243e-05	Y		Y
		cg19514230	chr2	109892206	SH3RF3	0.0051692	2.65959	0.00410639	0.260498	-0.0106161	2.56127	7.52528e-06	0.0441186	-0.0027492	2.61213	1.02117e-06	0.00176499		Y	Y
		cg19672873	chr1	222910534	FAM177B	0.0356912	1.87407	1.2908e-06	0.0293562	0.0094524	1.87099	0.469485	0.878155	0.0240735	1.87258	3.02561e-05	0.010801	Y		Y
		cg19705197	chr10	6264090	PFKFB3;PFKFB3	-0.0013488	2.12279	0.029878	0.429774	-0.0119954	2.06946	2.34529e-06	0.0259283	-0.0066523	2.09705	8.23287e-06	0.0053482		Y	Y
		cg19941475	chr11	19138652	ZDHHC13;ZDHHC13	0.0031994	-2.01028	0.990767	0.998339	0.0416006	-2.0353	3.43872e-06	0.0320366	0.0174738	-2.02236	0.00164489	0.0757543		Y
		cg20328167	chr1	228616998		-0.0089124	2.94869	0.0149737	0.358535	-0.0099148	2.96587	1.41645e-06	0.0217098	-0.0085442	2.95698	5.6001e-06	0.00434775		Y	Y
		cg20401945	chr16	29912460	ASPHD1	0.0156007	-0.38875	6.7063e-06	0.0436939	0.0086883	-0.348924	0.0432848	0.513532	0.0137537	-0.369524	3.48644e-06	0.00327206	Y		Y
		cg20407868	chr10	134538884	INPP5A	0.0051623	2.81756	0.228105	0.716421	-0.0080654	2.72989	9.88115e-06	0.0441186	-0.0017256	2.77524	6.22516e-05	0.0152524		Y	Y
		cg20702559	chr8	58907821	FAM110B	-0.00380739	-3.58445	0.0901265	0.568731	-0.0109765	-3.56805	4.60909e-06	0.0374585	-0.00623602	-3.57653	1.7347e-05	0.00821081		Y	Y
		cg20765700	chr12	130881198	RIMBP2	0.0107996	-0.3634	0.00130217	0.193171	0.0275641	-0.313289	7.53892e-06	0.0441186	0.0186132	-0.339209	3.35457e-07	0.000963427		Y	Y
		cg20972214	chr12	8088818	SLC2A3;SLC2A3	0.0018087	-2.46803	0.0268013	0.417258	0.0157832	-2.379	8.17821e-06	0.0441186	0.0089211	-2.42505	2.17587e-05	0.00897546		Y	Y
		cg21210523	chr19	13940715	ZSWIM4	-0.0041231	2.76095	0.0101725	0.325007	-0.0128786	2.70315	8.97933e-07	0.0181143	-0.0083439	2.73304	2.40992e-06	0.00274646		Y	Y
		cg21318380	chr20	49620366	KCNG1	-0.0067309	-0.652295	0.00309262	0.241603	0.0140876	-0.6148	9.01032e-07	0.0181143	0.0028787	-0.634194	1.85998e-07	0.000717641		Y	Y
		cg21730858	chr6	138806320	NHSL1;NHSL1	-0.0009474	-0.259978	3.66875e-06	0.0325899	0.0032966	-0.198426	0.00100214	0.177719	0.0030905	-0.230263	8.37685e-08	0.00046373	Y		Y
		cg21807262	chr14	81713016		-0.0094605	2.86981	2.65259e-06	0.0312288	-0.0024334	2.89664	0.00604904	0.303972	-0.00583	2.88276	1.55321e-07	0.000666612	Y		Y
		cg21962115	chr4	2065749	NAT8L	-0.0062869	1.81951	3.64171e-05	0.0808743	-0.02571	1.68792	3.7189e-06	0.0338132	-0.0169576	1.75598	5.36644e-09	8.19936e-05		Y	Y
		cg22312249	chr17	72779428	TMEM104	0.0196056	2.50087	8.67085e-05	0.096881	0.0243898	2.54056	8.2461e-06	0.0441186	0.021	2.52003	4.21288e-10	1.33043e-05		Y	Y
		cg22346380	chr2	58274524	VRK2;VRK2;VRK2;VRK2;VRK2;VRK2	-0.0074252	-1.1953	0.000999122	0.179595	0.0070082	-1.16944	1.01033e-05	0.0441186	-0.0007761	-1.18282	8.97403e-07	0.00168032		Y	Y
		cg23097006	chr20	25063817	VSX1;VSX1	0.0242126	-2.05826	3.06815e-06	0.0316744	0.0052422	-2.04616	0.430219	0.863401	0.0160047	-2.05242	9.45431e-05	0.0188876	Y		Y
		cg23145336	chr6	32060816	TNXB	0.0108257	-0.178633	2.99318e-06	0.0316744	0.0037053	-0.14669	0.0531695	0.537897	0.0088372	-0.163212	8.11592e-06	0.00531744	Y		Y
		cg23146663	chr5	151066662	SPARC	0.0017296	-0.353936	0.000346608	0.138524	0.0223445	-0.218933	5.64354e-06	0.0411629	0.0147055	-0.288762	1.93633e-07	0.0007316		Y	Y
		cg23217419	chr1	180881088	KIAA1614	-0.020253	-0.457818	0.0436371	0.473731	-0.0262641	-0.463185	4.24371e-06	0.0360219	-0.0219194	-0.460409	2.44591e-05	0.0096317		Y	Y
		cg23281555	chr10	98325779	TM9SF3	-0.0004893	0.127639	0.0242757	0.407004	0.0179845	0.122829	9.13881e-06	0.0441186	0.0064872	0.125317	1.79298e-05	0.0083485		Y	Y
		cg23316191	chr6	106041074		0.0170952	1.89449	5.63457e-06	0.0413896	0.0089189	1.92943	0.014232	0.382616	0.014069	1.91136	3.92437e-06	0.00348674	Y		Y
		cg23449541	chr21	47855893	PCNT	0.0217579	2.82503	3.77442e-06	0.0327666	0.0176678	2.84807	0.000115351	0.0902889	0.02	2.83615	5.27286e-10	1.34273e-05	Y		Y
		cg23702614	chr21	45176069	PDXK	-0.0071104	3.34078	2.69796e-06	0.0312288	-0.0039528	3.2836	0.0449714	0.517176	-0.0063683	3.31318	1.49078e-06	0.00218727	Y		Y
		cg23782833	chr7	218121	FAM20C	-0.0020375	2.23562	9.11343e-05	0.09872	-0.0166853	2.13943	2.50859e-08	0.00479107	-0.01	2.18918	1.29968e-10	5.28302e-06		Y	Y
		cg23968456	chr10	73521631	CDH23;C10orf54	0.0135982	4.42117	4.06287e-06	0.0337049	0.0067134	4.42705	0.0424204	0.510759	0.0105533	4.42401	7.31192e-07	0.00149356	Y		Y
		cg23975425	chr5	173180686		-0.0056859	2.57122	0.00010898	0.101602	-0.0128114	2.52998	1.17556e-06	0.0205683	-0.009	2.55131	1.23294e-09	2.35475e-05		Y	Y
		cg24546463	chr8	101662053	SNX31	0.0042478	-1.15797	0.165101	0.660998	0.0150852	-1.16873	9.73885e-06	0.0441186	0.007879	-1.16317	0.00062873	0.0478499		Y	Y
		cg24586554	chr4	21120300	KCNIP4;KCNIP4;KCNIP4;KCNIP4	0.0112087	0.373131	0.120681	0.610672	0.0282314	0.391818	8.76031e-07	0.0181143	0.0179545	0.382152	1.80101e-05	0.0083485		Y	Y
		cg24678732	chr3	40889142		0.0037984	-0.458118	0.000515235	0.15145	0.0222484	-0.411195	9.64417e-06	0.0441186	0.0124931	-0.435465	3.48025e-07	0.000992063		Y	Y
		cg26002218	chr14	103986227	CKB	0.0095176	-0.973583	0.00095874	0.178509	0.0239254	-0.934913	6.68004e-06	0.0441186	0.0159837	-0.954915	1.71531e-07	0.000689679		Y	Y
		cg26127778	chr15	93617141	RGMA;RGMA;RGMA;RGMA;RGMA;RGMA;RGMA	-0.0063972	1.21302	0.000336039	0.138524	-0.0264994	1.17026	9.25545e-06	0.0441186	-0.0152471	1.19238	1.71382e-07	0.000689679		Y	Y
		cg26130242	chr11	94600954	AMOTL1	-0.0048786	1.99829	1.1365e-05	0.0620164	-0.0173041	1.9512	2.08184e-06	0.0259283	-0.011	1.97556	9.26385e-10	1.8624e-05		Y	Y
		cg26390078	chr5	105233133		-0.0192019	1.31192	0.185522	0.68018	0.0105257	1.31142	9.92321e-06	0.0441186	-0.0068494	1.31168	0.000173851	0.0259704		Y	Y
		cg26549330	chr22	46471442		0.0074957	-2.26691	0.0578451	0.507297	0.0221351	-2.29787	2.40368e-06	0.0259283	0.0120969	-2.28186	9.07364e-05	0.0184258		Y	Y
		cg27178155	chr13	45621949		0.0046898	-1.15502	0.00136783	0.195465	0.0150555	-1.07786	4.85444e-06	0.0385275	0.0109486	-1.11777	2.69835e-07	0.000851819		Y	Y
		cg27223728	chr2	70784562		-0.0160156	0.264711	0.0521735	0.495004	0.0142138	0.325949	1.21801e-05	0.0494945	-0.0013518	0.294274	0.000138273	0.023138		Y	Y
		cg27263778	chr11	71201682	NADSYN1	0.0004306	3.33663	0.950752	0.990237	-0.0063804	3.34727	7.26815e-06	0.0441186	-0.0020693	3.34177	0.0123536	0.19133		Y
		cg27265630	chr10	85958429	PCDH21	-0.0070465	3.38163	3.65122e-06	0.0325899	-0.0045163	3.34941	0.0316802	0.472879	-0.0061898	3.36607	6.502e-07	0.0014192	Y		Y
		cg27560818	chr16	87886933	SLC7A5	0.025777	2.21429	7.39667e-06	0.0455699	0.0110281	2.20823	0.874681	0.980168	0.0187957	2.21137	0.00174429	0.0779721	Y
		cg27580229	chr2	8714248		-0.0032674	2.65326	1.71676e-06	0.0293562	-0.0032391	2.62583	0.0037308	0.262492	-0.0035785	2.64002	1.18846e-07	0.000588209	Y		Y

## Sheet: Supp. Tab. 4
	Supp. Tab. 4. DMP validated in at least one of the 3 large eWAS conducted on post-mortem brains from AD and ND.
	Present study							De Jager		Lunnon (CER)		Lunnon (EC)		Lunnon (PFC)		Lunnon (STG)		Lunnon (Cross-Cortical)		Semick (Cross-Regions)		Semick (Region-Dependent)	# validations	% validation
	Name	chr	pos	UCSC_RefGene_Name	∆𝛃	P.Value	adj.P.Val	Change	p	Change	p	Change	p	Change	p	Change	p	Change	p (Fisher's)	Change	FDR	FDR
	cg11823178	8	41519399	ANK1;ANK1;ANK1;ANK1;ANK1;ANK1;ANK1;MIR486;ANK1	0.0198401	2.91186e-13	1.11225e-07	16	7.84e-10			4.62	4.59e-07			3.12	6.51e-05	3.2	3.42e-11	0.0539483	0.00032731	6.14e-13	6	0.75	0.75	0.0198401		0.0845188
	cg05066959	8	41519308	ANK1;ANK1;ANK1;ANK1;ANK1;ANK1;ANK1;MIR486;ANK1	0.0335711	6.01124e-13	1.14807e-07	11.2	4.88e-10			5.45	1.35e-05					4.26	1.24e-09	0.0813283	8.2e-06	7.53e-13	5	0.625	0.625	0.0335711
	cg05313153	8	119122430	EXT1	0.0202177	4.05869e-12	5.16771e-07															0.00116191	1	0.125	0.125	0.0202177
	cg17693222	8	42033472	PLAT;PLAT	0.010662	5.02828e-11	4.57745e-06	21.8	3.14e-07									1.47	3.28e-06			4.97e-06	3	0.375	0.375	0.010662
	cg12307200	3	188664632		-0.0201845	6.85882e-11	4.57745e-06	-23.5	7.58e-12									-2.3	3.99e-07				2	0.25	0.25	0.0201845
	cg05417607	17	1373605	MYO1C;MYO1C;MYO1C	0.0163463	8.38857e-11	4.57745e-06	16.9	2.18e-07			2.99	0.00011			2.52	0.000236	2.47	2.25e-08	0.0478323	4.46e-05	1.1e-08	6	0.75	0.75	0.0163463
	cg13076843	17	74475294	RHBDF2;RHBDF2	0.0095833	2.60845e-10	9.05782e-06	9.32	5.81e-07									3.27	3.81e-08	0.0294506	0.00115154	9.96e-09	4	0.5	0.5	0.0095833
	cg23449541	21	47855893	PCNT	0.0197198	5.27286e-10	1.34273e-05					3.42	0.000244					2.69	9.39e-08	0.0476161	0.0017248	4.34e-08	4	0.5	0.5	0.0197198
	cg03304437	4	159092536	FAM198B;FAM198B;FAM198B	-0.0126908	8.96354e-10	1.8624e-05															0.000714519	1	0.125	0.125	0.0126908
	cg07571519	10	73472315	C10orf105;C10orf105;CDH23	0.0160928	2.83113e-09	4.91553e-05													0.0189218	0.0333318		1	0.125	0.125	0.0160928
	cg10045881	1	111770291	CHI3L2;CHI3L2;CHI3L2;CHI3L2	-0.0194695	1.18517e-08	0.000156105															0.0012346	1	0.125	0.125	0.0194695
	cg18346707	2	231732249	ITM2C;ITM2C;ITM2C	0.0203603	1.36659e-08	0.000162614	24.1	5.11e-07														1	0.125	0.125	0.0203603
	cg16320910	20	23614541	CST3	-0.0060525	1.50322e-08	0.00016417															0.00398457	1	0.125	0.125	0.0060525
	cg14761246	3	182968758	MCF2L2	0.0155538	2.6599e-08	0.000254003													0.0263938	0.027882	0.00720682	2	0.25	0.25	0.0155538
	cg05810363	17	74475270	RHBDF2;RHBDF2	0.0104719	3.36011e-08	0.000291699	11.3	3.36e-07			3.79	0.000137			3.58	2.26e-05	3.36	9.42e-10	0.0364406	0.000842955	9.96e-09	6	0.75	0.75	0.0104719
	cg05731218	2	216769199		-0.010848	3.69774e-08	0.000300519	-31.9	8.8e-12														1	0.125	0.125	0.010848
	cg00547103	4	159092089	FAM198B;FAM198B;FAM198B	-0.0081068	5.58251e-08	0.000380781															0.00117166	1	0.125	0.125	0.0081068
	cg17801546	1	167090974	DUSP27	-0.022865	7.14764e-08	0.000420033															0.000306995	1	0.125	0.125	0.022865
	cg16215084	6	30853948	DDR1;DDR1	0.0212586	8.80628e-08	0.000480538															0.000390915	1	0.125	0.125	0.0212586
	cg06724693	1	3010896	PRDM16;PRDM16	-0.0077164	1.04017e-07	0.000544419															0.000655915	1	0.125	0.125	0.0077164
	cg08481112	19	2544100	GNG7	0.0186865	1.0864e-07	0.0005533									1.65	0.000208						1	0.125	0.125	0.0186865
	cg08802652	6	39076528	C6orf64	0.011736	1.91816e-07	0.0007316															0.00157628	1	0.125	0.125	0.011736
	cg13390284	1	65531864		0.0364592	3.26567e-07	0.00095954	22	2.87e-07														1	0.125	0.125	0.0364592
	cg22090150	17	4098227	ANKFY1;ANKFY1	0.0197911	3.57025e-07	0.00100907													0.0470732	0.000643874	2.74e-07	2	0.25	0.25	0.0197911
	cg17104258	1	167090646	DUSP27	-0.0439403	3.59273e-07	0.00100907													-0.0736456	0.000365899	5.09e-07	2	0.25	0.25	0.0439403
	cg26682407	13	113660246	MCF2L;MCF2L	0.0442347	3.71783e-07	0.00102718															0.00841316	1	0.125	0.125	0.0442347
	cg17755082	4	187621221	FAT1	-0.0082901	3.7287e-07	0.00102718															0.00761533	1	0.125	0.125	0.0082901
	cg18456331	10	77188318		0.0211607	3.91247e-07	0.00102718													0.0241445	0.0268965		1	0.125	0.125	0.0211607
	cg12163800	17	74475355	RHBDF2;RHBDF2	0.0056881	3.92615e-07	0.00102718	9.75	1.55e-06									2.53	1.17e-06	0.0190593	0.0329049	1.5e-06	4	0.5	0.5	0.0056881
	cg24636368	17	46388447	SKAP1;SKAP1	0.0225668	4.64042e-07	0.00114356															0.00469507	1	0.125	0.125	0.0225668
	cg04042333	17	1104665		0.0085292	6.9386e-07	0.00146613															0.00631149	1	0.125	0.125	0.0085292
	cg08300930	12	9265989	A2M	0.0153702	7.21582e-07	0.00149127													0.0283701	0.0134868		1	0.125	0.125	0.0153702
	cg00420526	16	67999966	SLC12A4;SLC12A4;SLC12A4;SLC12A4	-0.0124277	7.22261e-07	0.00149127															0.00629661	1	0.125	0.125	0.0124277
	cg23968456	10	73521631	CDH23;C10orf54	0.0105533	7.31192e-07	0.00149356	16.8	1.45e-05					1.62	8.27e-06			1.22	1.09e-08			1.38e-05	4	0.5	0.5	0.0105533
	cg11236550	1	167090757	DUSP27	-0.0264076	7.43563e-07	0.00150276													-0.0415673	0.00621768	5.47e-07	2	0.25	0.25	0.0264076
	cg03169557	16	89598950	SPG7;SPG7	0.012111	7.5759e-07	0.00150719	18.6	1.67e-06							1.97	0.000135	1.63	7.95e-09	0.0455315	0.00227552	7.2e-10	5	0.625	0.625	0.012111
	cg13579486	20	39314091		-0.008276	9.2215e-07	0.00168535	-16.8	2.17e-07													0.000502889	1	0.125	0.125	0.008276
	cg01394385	3	39307922	CX3CR1;CX3CR1;CX3CR1;CX3CR1	0.0073418	9.46364e-07	0.00170512											1.53	1.64e-06				1	0.125	0.125	0.0073418
	cg20618448	19	49962324	ALDH16A1;ALDH16A1	0.015799	9.56245e-07	0.00170683	23	2.36e-08			2.78	3.54e-05					1.91	1.65e-07	0.037865	0.00151571	5.5e-09	4	0.5	0.5	0.015799
	cg18102633	19	17487776	PLVAP	0.013661	1.00697e-06	0.0017525													0.0351004	0.0242546	2.28e-07	2	0.25	0.25	0.013661
	cg07269557	3	182975699	MCF2L2;B3GNT5	0.0142429	1.035e-06	0.00178083													0.0304832	0.00298541	6.91e-05	2	0.25	0.25	0.0142429
	cg00852924	1	179061154	TOR3A	-0.0206369	1.05635e-06	0.00179332									-2.3	3.84e-05						1	0.125	0.125	0.0206369
	cg00621289	21	47855916	PCNT	0.0135011	1.1465e-06	0.00187396	17.5	3.98e-07											0.0276758	0.0360863	1.33e-06	3	0.375	0.375	0.0135011
	cg21113478	3	36782467	DCLK3	0.0210651	1.2287e-06	0.00193938															0.000870523	1	0.125	0.125	0.0210651
	cg02927679	10	112260509	DUSP5	0.0249802	1.38266e-06	0.00209579															0.0314814	1	0.125	0.125	0.0249802
	cg15103179	12	56097787	ITGA7;ITGA7;ITGA7	-0.013193	1.78992e-06	0.0024074															0.00603612	1	0.125	0.125	0.013193
	cg04126866	10	85932763	C10orf99	-0.0160422	2.05348e-06	0.00255923	-19.9	1.11e-08														1	0.125	0.125	0.0160422
	cg08027484	6	10556523	GCNT2;GCNT2;GCNT2	0.0181405	2.09644e-06	0.00258971															0.00630841	1	0.125	0.125	0.0181405
	cg24457649	10	73472344	C10orf105;C10orf105;CDH23	0.0095692	2.18465e-06	0.00261665													0.0210158	0.0289059		1	0.125	0.125	0.0095692
	cg25917732	10	134038395	STK32C	-0.0092117	2.27382e-06	0.00264799	-17.5	2.93e-07														1	0.125	0.125	0.0092117
	cg22883290	2	127800646		0.0123038	2.30286e-06	0.00267366	15.9	1.83e-05											0.0270522	0.0423991	6.83e-06	3	0.375	0.375	0.0123038
	cg21012139	1	6553510	PLEKHG5;PLEKHG5	0.022033	2.4159e-06	0.00274646															0.0400464	1	0.125	0.125	0.022033
	cg25606066	1	245844087	KIF26B	0.0232627	2.43181e-06	0.0027482															4.3e-05	1	0.125	0.125	0.0232627
	cg25251478	6	30853959	DDR1;DDR1	0.0154812	2.49353e-06	0.00278498															0.00564712	1	0.125	0.125	0.0154812
	cg08087102	12	108976666		0.012119	2.87548e-06	0.00299188													0.0222366	0.0348735	0.00132387	2	0.25	0.25	0.012119
	cg07823562	17	76743501	CYTH1;CYTH1	-0.0105663	2.88242e-06	0.00299188															3.75e-05	1	0.125	0.125	0.0105663
	cg26568226	15	22913326	CYFIP1	0.0125931	2.94599e-06	0.00303313													0.043592	0.000358018	3.68e-05	2	0.25	0.25	0.0125931
	cg27660627	16	89461803	ANKRD11	0.0184027	3.22111e-06	0.00310703															0.0056089	1	0.125	0.125	0.0184027
	cg09482050	16	67686832	RLTPR	0.0250784	3.43277e-06	0.0032376															0.0259733	1	0.125	0.125	0.0250784
	cg08842584	8	19719149		0.0104688	3.46564e-06	0.00326055															0.000806928	1	0.125	0.125	0.0104688
	cg01965476	15	40530997	PAK6;PAK6;PAK6	0.0187511	3.62191e-06	0.00333368															0.000888355	1	0.125	0.125	0.0187511
	cg25285237	1	43296491	ERMAP;ERMAP	0.0050563	3.77617e-06	0.00343036															5.4e-07	1	0.125	0.125	0.0050563
	cg02454476	15	68844912		0.0165202	4.41436e-06	0.00374086															0.00317569	1	0.125	0.125	0.0165202
	cg07012687	17	80195180	SLC16A3;SLC16A3;SLC16A3	0.0042683	4.45538e-06	0.00375049	9.15	1.75e-05											0.0150795	0.00998173	4e-08	3	0.375	0.375	0.0042683
	cg05714396	5	81048495	SSBP2	0.008623	5.71318e-06	0.00440818															0.000230717	1	0.125	0.125	0.008623
	cg06977285	7	18127468		0.0110416	6.00186e-06	0.00449521															0.000455051	1	0.125	0.125	0.0110416
	cg07896667	12	1726076	WNT5B	0.0079729	6.4179e-06	0.00463416															0.0058611	1	0.125	0.125	0.0079729
	cg09172260	1	1536101		0.0158431	7.12297e-06	0.00493791															0.00219392	1	0.125	0.125	0.0158431
	cg03411376	11	2432720	TRPM5	0.0099846	7.65947e-06	0.00511705													0.0280762	0.0126339	0.0242844	2	0.25	0.25	0.0099846
	cg25840926	2	20647987	RHOB;RHOB	0.0239978	8.173e-06	0.00532858															0.000624629	1	0.125	0.125	0.0239978
	cg09584358	17	14201680		0.0150051	8.34308e-06	0.00539502															0.0287532	1	0.125	0.125	0.0150051
	cg02961798	16	67687392	RLTPR	0.0371676	8.45675e-06	0.00543814									7.09	2.18e-05	4.86	4.2e-06			0.000833724	3	0.375	0.375	0.0371676
	cg11556559	17	17465162	PEMT;PEMT;PEMT	-0.0060943	8.63033e-06	0.00548881															0.000225535	1	0.125	0.125	0.0060943
	cg27630153	16	88845038	FAM38A	0.0065687	8.66196e-06	0.00548881															0.0028815	1	0.125	0.125	0.0065687
	cg08106730	12	54780066	ZNF385A;ZNF385A	-0.0141425	8.72736e-06	0.00550103															0.000376713	1	0.125	0.125	0.0141425
	cg02859421	19	3465071		0.0245865	9.05151e-06	0.0056402													0.0385443	6e-05	2.52e-06	2	0.25	0.25	0.0245865
	cg08003321	17	8815843	PIK3R5;PIK3R5	0.0073598	1.01828e-05	0.00609653															0.00117451	1	0.125	0.125	0.0073598
	cg22442430	1	25876626	LDLRAP1	0.0203334	1.03887e-05	0.00615226															0.000228837	1	0.125	0.125	0.0203334
	cg02397552	13	77576078	CLN5	0.0201737	1.07316e-05	0.00625831															0.0428807	1	0.125	0.125	0.0201737
	cg21409449	7	2128263	MAD1L1;MAD1L1;MAD1L1	-0.0051581	1.08521e-05	0.00629971															0.0106896	1	0.125	0.125	0.0051581
	cg24575624	5	176241161	UNC5A	0.0243068	1.15741e-05	0.00653027															8.76e-07	1	0.125	0.125	0.0243068
	cg22909901	3	182981707	MCF2L2;B3GNT5	0.0112231	1.19511e-05	0.00666835													0.0306993	0.00550257	0.000661887	1	0.125	0.125	0.0112231
	cg18325841	10	25006183	ARHGAP21	0.0228609	1.21008e-05	0.0067281															0.00680209	1	0.125	0.125	0.0228609
	cg07244927	16	62067937	CDH8	0.0169938	1.22662e-05	0.00678682													0.0469472	0.00730704		1	0.125	0.125	0.0169938
	cg19622662	1	167090972	DUSP27	-0.0161968	1.22787e-05	0.00678682											-2.23	4.79e-07	-0.023184	0.0350486	6.22e-06	3	0.375	0.375	0.0161968
	cg11979621	7	155562188	RBM33	0.0238985	1.23539e-05	0.00680309													0.0291068	0.00197017	4.85e-05	2	0.25	0.25	0.0238985
	cg01478234	12	107975299	BTBD11;BTBD11	0.0211509	1.28577e-05	0.00694667															0.000252988	1	0.125	0.125	0.0211509
	cg02859042	12	124971861	NCOR2;NCOR2	0.0096622	1.36711e-05	0.00714365															0.0499425	1	0.125	0.125	0.0096622
	cg01301319	7	27153580	HOXA3;HOXA3;HOXA3;HOXA3	0.0156471	1.38751e-05	0.00721081															6.22e-06	1	0.125	0.125	0.0156471
	cg00327947	16	85482849		-0.009661	1.45782e-05	0.00740492															3.55e-06	1	0.125	0.125	0.009661
	cg00330958	3	39184552	CSRNP1	-0.007294	1.51641e-05	0.00759543															0.00481944	1	0.125	0.125	0.007294
	cg11969602	8	131244107	ASAP1	0.0125183	1.57248e-05	0.00771051															0.0104048	1	0.125	0.125	0.0125183
	cg06580879	17	4443121	SPNS2;MYBBP1A;MYBBP1A	0.0180925	1.62631e-05	0.00790339															0.0191727	1	0.125	0.125	0.0180925
	cg25018458	17	980014	ABR;ABR;ABR	0.0061351	1.76706e-05	0.00828906					1.29	0.000105			1.59	4.36e-06	1.34	1.89e-10			2.18e-05	4	0.5	0.5	0.0061351
	cg01792592	1	3412973	MEGF6	-0.0176188	1.76989e-05	0.00828906															0.0469509	1	0.125	0.125	0.0176188
	cg01463828	8	22446721	PDLIM2;PDLIM2;PDLIM2	0.0182274	1.89596e-05	0.00850556															2.65e-05	1	0.125	0.125	0.0182274
	cg21445230	16	67969367	PSMB10	0.0151179	1.91656e-05	0.00854103															0.0235375	1	0.125	0.125	0.0151179
	cg18757087	5	173317332	CPEB4	0.0183415	1.94877e-05	0.00857884															0.0055877	1	0.125	0.125	0.0183415
	cg07049592	7	27184450	HOXA5	0.0131012	2.03644e-05	0.00877169															0.0349762	1	0.125	0.125	0.0131012
	cg23801748	11	2482735	KCNQ1;KCNQ1;KCNQ1	0.0086801	2.04127e-05	0.00877169															0.0108731	1	0.125	0.125	0.0086801
	cg09123026	17	74480528	RHBDF2;RHBDF2	0.0084106	2.07877e-05	0.00884227													0.0325271	0.000358018	2.16e-08	2	0.25	0.25	0.0084106
	cg04222409	21	47851621	PCNT	0.013462	2.20273e-05	0.00904714													0.0424105	0.0487128	0.0102898	2	0.25	0.25	0.013462
	cg15410236	19	948452	ARID3A	0.0065152	2.22901e-05	0.00910614															0.0363158	1	0.125	0.125	0.0065152
	cg15858747	7	155562314	RBM33	0.0209993	2.28719e-05	0.00924526															0.00135368	1	0.125	0.125	0.0209993
	cg21145686	3	32149153	GPD1L	0.0243039	2.33745e-05	0.00936878															0.000709836	1	0.125	0.125	0.0243039
	cg07812240	1	54809161	SSBP3;SSBP3;SSBP3	0.0155467	2.37198e-05	0.00947323															0.0371344	1	0.125	0.125	0.0155467
	cg01125010	17	76134099	TMC8	0.0135026	2.48997e-05	0.00970314															0.036682	1	0.125	0.125	0.0135026
	cg16617301	19	46999109	PNMAL2;PNMAL2	0.0134931	2.54893e-05	0.00978791															0.00328752	1	0.125	0.125	0.0134931
	cg07061298	7	27153847	HOXA3;HOXA3;HOXA3	0.0179895	2.69431e-05	0.0100836											3.22	2e-06			1.6e-06	2	0.25	0.25	0.0179895
	cg03969996	19	46999055	PNMAL2;PNMAL2	0.015045	2.7001e-05	0.0100917															0.00745568	1	0.125	0.125	0.015045
	cg26831416	19	39142011	ACTN4	-0.006688	2.73314e-05	0.0101837															0.0174104	1	0.125	0.125	0.006688
	cg02835462	1	46391567	MAST2	0.0164653	2.79041e-05	0.0103236															0.00956773	1	0.125	0.125	0.0164653
	cg06401979	7	27143717	HOXA2	0.0201667	2.81907e-05	0.0103739															0.0480943	1	0.125	0.125	0.0201667
	cg06753513	17	3977385	ZZEF1	0.0107686	2.85425e-05	0.010453	24	7.67e-08			2.17	0.000228							0.0359802	0.000127135	0.000715468	4	0.5	0.5	0.0107686
	cg14798745	4	184315677		0.0109719	2.88196e-05	0.0105217									1.58	0.000282			0.0319118	0.000957941	1.74e-05	3	0.375	0.375	0.0109719
	cg05826214	6	151670725	AKAP12;AKAP12	0.0132539	2.88678e-05	0.0105217											1.88	4.6e-06	0.0288633	0.0476269	0.000197047	3	0.375	0.375	0.0132539
	cg20842253	2	27529788	TRIM54;TRIM54	-0.0139678	3.16254e-05	0.0110161															0.0359283	1	0.125	0.125	0.0139678
	cg04147621	21	47856020	PCNT	0.0096934	3.19381e-05	0.0110161							2.71	2.64e-06			2.25	1.39e-08	0.0309319	0.0438448	3.2e-06	4	0.5	0.5	0.0096934
	cg20327845	10	3138418	PFKP	-0.0053476	3.19549e-05	0.0110161															0.00414998	1	0.125	0.125	0.0053476
	cg25708790	12	132549361	EP400	0.0151626	3.30872e-05	0.0111845											3.08	3.64e-07	0.0396284	0.0273246	2.45e-06	3	0.375	0.375	0.0151626
	cg06635946	22	46470016		0.0143405	3.39646e-05	0.0113505							2.66	4.69e-05								1	0.125	0.125	0.0143405
	cg02026306	19	50184053	PRMT1;PRMT1;PRMT1	0.0286648	3.46426e-05	0.011437													0.0227408	0.000572867		1	0.125	0.125	0.0286648
	cg04682967	22	37608626	SSTR3	0.0045999	3.52992e-05	0.0115737															0.00031452	1	0.125	0.125	0.0045999
	cg00510320	16	67686943	RLTPR	0.0237093	3.61555e-05	0.0116902							6.25	3.35e-05			3.99	1.68e-06			0.0108339	3	0.375	0.375	0.0237093
	cg04330884	10	126339578	FAM53B	0.0105677	3.69825e-05	0.011841													0.0373368	0.000140812		1	0.125	0.125	0.0105677
	cg25623833	12	89888553	WDR51B	0.0183951	3.71844e-05	0.0118647															0.0320596	1	0.125	0.125	0.0183951
	cg12572278	11	120081259	OAF	-0.0301882	3.74842e-05	0.0119217															0.040895	1	0.125	0.125	0.0301882
	cg13941235	9	137270186	RXRA	-0.0047565	3.82679e-05	0.0120605															1.45e-08	1	0.125	0.125	0.0047565
	cg20715438	17	2747711	RAP1GAP2;RAP1GAP2	0.0101997	3.90651e-05	0.012191															0.0187078	1	0.125	0.125	0.0101997
	cg20668546	17	42989323	GFAP;GFAP	-0.011286	4.00971e-05	0.0123716															0.023521	1	0.125	0.125	0.011286
	cg22245494	15	99669982	SYNM;SYNM	0.0072374	4.0598e-05	0.0124358													0.0229566	0.00338836	5.21e-05	2	0.25	0.25	0.0072374
	cg22681074	1	228345324	GJC2	-0.0142803	4.07124e-05	0.0124508															0.000222614	1	0.125	0.125	0.0142803
	cg10248231	1	3339870	PRDM16;PRDM16	-0.0037864	4.10604e-05	0.0125															0.000581255	1	0.125	0.125	0.0037864
	cg01924952	2	8627933		-0.0075986	4.56334e-05	0.013233															0.0232209	1	0.125	0.125	0.0075986
	cg03771844	14	90042222	PRO1768;FOXN3	0.0112778	4.60507e-05	0.0132862													0.0261941	0.00158784	0.000971348	2	0.25	0.25	0.0112778
	cg14374799	8	21882942	NPM2	0.0198159	4.67915e-05	0.0133516															0.0001625	1	0.125	0.125	0.0198159
	cg24075175	11	128560240		0.0110599	4.79676e-05	0.0135021															0.00794296	1	0.125	0.125	0.0110599
	cg15412971	4	956119	DGKQ	-0.0038641	4.80078e-05	0.0135035															0.00299055	1	0.125	0.125	0.0038641
	cg04000940	11	47351460	MADD;MADD;MADD;MADD;MADD;MADD;MADD;MADD;MADD;MADD	0.0282194	5.20358e-05	0.0140258															0.000222976	1	0.125	0.125	0.0282194
	cg08651590	2	65543410	SPRED2;SPRED2	-0.0079406	5.2255e-05	0.0140366															0.0190443	1	0.125	0.125	0.0079406
	cg02226192	16	89461734	ANKRD11	0.0161122	5.32635e-05	0.0141642															0.0115257	1	0.125	0.125	0.0161122
	cg09139128	6	34492115	PACSIN1	0.0162555	5.32861e-05	0.0141642															0.0248727	1	0.125	0.125	0.0162555
	cg04301614	4	37585993	C4orf19;C4orf19;C4orf19	-0.0073823	5.47855e-05	0.0143628															0.000683614	1	0.125	0.125	0.0073823
	cg27217474	17	46697543		0.012126	5.63329e-05	0.0145066															0.00845455	1	0.125	0.125	0.012126
	cg04685387	10	34925640	PARD3	-0.004443	5.6396e-05	0.0145066															0.000814257	1	0.125	0.125	0.004443
	cg03450076	13	113538039	ATP11A;ATP11A	0.0167729	5.86503e-05	0.0148063															0.0260333	1	0.125	0.125	0.0167729
	cg13331354	19	18539841	SSBP4;SSBP4	0.043036	5.94405e-05	0.0149492															0.00348491	1	0.125	0.125	0.043036
	cg10103373	2	241080193	OTOS	-0.0129182	6.01468e-05	0.0150428													-0.0492375	0.00486081		1	0.125	0.125	0.0129182
	cg19240213	7	27163095	HOXA3	0.0152693	6.58831e-05	0.0156893															4.3e-05	1	0.125	0.125	0.0152693
	cg05397697	14	90042217	PRO1768;FOXN3	0.0094029	6.59801e-05	0.0157026													0.0234907	0.035852	0.00253491	2	0.25	0.25	0.0094029
	cg20240347	1	204465584		0.0116995	6.64857e-05	0.0157738													0.0426351	0.000297148		1	0.125	0.125	0.0116995
	cg00098304	15	93579369		-0.0164384	6.81357e-05	0.0159865															0.0407201	1	0.125	0.125	0.0164384
	cg18343862	11	10590003	LYVE1	0.0134784	7.17464e-05	0.0163999	21.7	6.94e-07							1.4	0.000151						2	0.25	0.25	0.0134784
	cg01515444	20	56292914		-0.0034044	7.32857e-05	0.0166288															4.43e-07	1	0.125	0.125	0.0034044
	cg16028753	1	53527435	PODN	-0.0157011	7.50852e-05	0.0168116															0.0263618	1	0.125	0.125	0.0157011
	cg09427417	12	112194570	ACAD10;ACAD10	-0.0093525	7.5671e-05	0.0169031															0.000870523	1	0.125	0.125	0.0093525
	cg03087203	10	1167544	WDR37	-0.0075277	7.58434e-05	0.016912															0.0196029	1	0.125	0.125	0.0075277
	cg26541218	7	47826387	PKD1L1	-0.0120811	7.59397e-05	0.0169236															0.0100825	1	0.125	0.125	0.0120811
	cg03962019	1	41807865		0.0153239	7.68367e-05	0.017034															0.00497446	1	0.125	0.125	0.0153239
	cg26200239	11	118013431	SCN4B;SCN4B;SCN4B;SCN4B	0.0073665	7.74997e-05	0.0170553															0.000507751	1	0.125	0.125	0.0073665
	cg05157625	14	93153553	RIN3	0.0214304	7.76916e-05	0.0170553															8.5e-06	1	0.125	0.125	0.0214304
	cg11914795	10	63422555	C10orf107	0.0129096	7.86847e-05	0.0172041															0.00906481	1	0.125	0.125	0.0129096
	cg06937409	14	91281948	TTC7B	0.0173085	7.9277e-05	0.0172841															0.0205645	1	0.125	0.125	0.0173085
	cg01924223	8	42033498	PLAT;PLAT	0.0077871	8.03537e-05	0.0173997					2.72	7.77e-05							0.0261862	0.000847836	0.00293237	3	0.375	0.375	0.0077871
	cg09930398	6	108974116	FOXO3;FOXO3	-0.0054008	8.17665e-05	0.01752															0.0125546	1	0.125	0.125	0.0054008
	cg06889108	5	173317342	CPEB4	0.0169203	8.29693e-05	0.0176404															0.000888672	1	0.125	0.125	0.0169203
	cg01694331	12	109273766	DAO	-0.017399	8.8314e-05	0.0181951															0.0327873	1	0.125	0.125	0.017399
	cg10534873	14	56591902	PELI2	0.009109	8.91114e-05	0.0182612															0.0465586	1	0.125	0.125	0.009109
	cg25096749	12	52457762		-0.0107402	8.97116e-05	0.0183347															0.00398457	1	0.125	0.125	0.0107402
	cg17283039	22	29787625		0.0125119	9.04105e-05	0.0183988															0.00595129	1	0.125	0.125	0.0125119
	cg27573549	19	56189952	EPN1;EPN1;EPN1	0.0070362	9.11414e-05	0.0184688													0.0246028	0.0110028	2.66e-05	2	0.25	0.25	0.0070362
	cg23097006	20	25063817	VSX1;VSX1	0.0160047	9.45431e-05	0.0188876															0.000625996	1	0.125	0.125	0.0160047
	cg00818899	14	23291485		0.0067546	9.48635e-05	0.0189042															0.000990923	1	0.125	0.125	0.0067546
	cg01995548	16	89628799	RPL13;RPL13	0.0175471	9.69169e-05	0.0190725															0.00665359	1	0.125	0.125	0.0175471
	cg22824738	12	54765988	ZNF385A;ZNF385A;ZNF385A	-0.0098427	0.000100218	0.0193924															1.5e-06	1	0.125	0.125	0.0098427
	cg27648238	8	120685601		0.0081404	0.000100305	0.0193982															0.000265741	1	0.125	0.125	0.0081404
	cg00582562	17	46388465	SKAP1;SKAP1	0.0111909	0.000101137	0.0194912															0.00701185	1	0.125	0.125	0.0111909
	cg01248385	13	113636953	MCF2L;MCF2L	0.0291059	0.000104471	0.0198434															0.00836588	1	0.125	0.125	0.0291059
	cg16801797	11	20043509	NAV2;NAV2;NAV2;NAV2	-0.019852	0.000104587	0.0198454															0.0142563	1	0.125	0.125	0.019852
	cg02549314	4	828281		-0.0056806	0.000105066	0.0198817															0.00612896	1	0.125	0.125	0.0056806
	cg03772567	1	55676815	USP24	0.0138446	0.00010691	0.0201067															0.0149718	1	0.125	0.125	0.0138446
	cg13207702	1	9005055	CA6	-0.0088452	0.000109899	0.0203977															0.00245797	1	0.125	0.125	0.0088452
	cg02810375	13	113698416	MCF2L;MCF2L	0.0103456	0.000110753	0.0204435															0.00322646	1	0.125	0.125	0.0103456
	cg16112467	14	90042201	PRO1768;FOXN3	0.01237	0.000112872	0.020708													0.024078	0.0124865	0.0148441	2	0.25	0.25	0.01237
	cg12868312	12	5180449		-0.0081488	0.000114995	0.0209067															0.0229744	1	0.125	0.125	0.0081488
	cg25033364	11	17760602	KCNC1;KCNC1	0.0102966	0.000116572	0.021113															0.0194303	1	0.125	0.125	0.0102966
	cg12324629	17	19771548	ULK2;ULK2	0.0138377	0.000125197	0.0220378															0.00982476	1	0.125	0.125	0.0138377
	cg04688330	10	105451802	SH3PXD2A	0.0072735	0.000125255	0.0220378															0.000576074	1	0.125	0.125	0.0072735
	cg15742777	2	55339218		0.0205777	0.00012625	0.0221213													0.0494843	0.0171015		1	0.125	0.125	0.0205777
	cg05877788	17	27899874	TP53I13	0.0300682	0.000128366	0.0223174															0.00940643	1	0.125	0.125	0.0300682
	cg16406967	7	27155036	HOXA3;HOXA3;HOXA3	0.0182446	0.000131464	0.0225183															0.000962703	1	0.125	0.125	0.0182446
	cg11538410	8	142141455	DENND3	0.0222303	0.000132514	0.022607													0.0248258	0.035852		1	0.125	0.125	0.0222303
	cg14102807	16	28943677	CD19	-0.0109345	0.000132917	0.0226554															0.0489846	1	0.125	0.125	0.0109345
	cg17125990	15	75470777		-0.017263	0.000133183	0.022669															0.0023105	1	0.125	0.125	0.017263
	cg25141943	1	234743775	IRF2BP2;IRF2BP2	0.0121891	0.000135096	0.022807					1.79	0.000141										1	0.125	0.125	0.0121891
	cg19854437	14	99891629	SETD3;SETD3	0.0171195	0.000143871	0.0235555															0.0318993	1	0.125	0.125	0.0171195
	cg20274430	22	41075992	MCHR1	0.0106997	0.000146233	0.0237893															0.0161891	1	0.125	0.125	0.0106997
	cg00675891	13	113698994	MCF2L;MCF2L	0.0146193	0.000146441	0.0238129															0.0106846	1	0.125	0.125	0.0146193
	cg25966198	14	20904303	KLHL33	0.006602	0.000147202	0.023896															0.00286992	1	0.125	0.125	0.006602
	cg02776498	11	73054185	ARHGEF17	0.0133071	0.000148421	0.0239817															0.000165861	1	0.125	0.125	0.0133071
	cg09502865	16	88600155	ZFPM1	0.0159648	0.000150053	0.0241129															0.000576074	1	0.125	0.125	0.0159648
	cg04826413	12	129279936	SLC15A4	0.0057765	0.00015026	0.0241258					1.83	0.000251									0.00170969	2	0.25	0.25	0.0057765
	cg05671968	5	157741029		0.0168503	0.00015298	0.0243882															0.00302282	1	0.125	0.125	0.0168503
	cg06784824	11	47376985	SPI1;SPI1	0.0142998	0.000153183	0.0243928															0.00030059	1	0.125	0.125	0.0142998
	cg20166723	11	66460137	SPTBN2	-0.000692	0.000154371	0.0244467															0.0145487	1	0.125	0.125	0.000692
	cg08925046	10	97008920	PDLIM1	-0.0069798	0.000155633	0.0245753															0.00897725	1	0.125	0.125	0.0069798
	cg07466788	17	80194552	SLC16A3;SLC16A3;SLC16A3	-0.0018814	0.000158917	0.0248378															3.41e-05	1	0.125	0.125	0.0018814
	cg18456481	14	62019963		-0.0094516	0.000159051	0.0248378															0.00141576	1	0.125	0.125	0.0094516
	cg02903059	8	8235458	PRAGMIN	-0.0038019	0.000160744	0.0249406															0.00614898	1	0.125	0.125	0.0038019
	cg16140558	8	41514039	ANK1;ANK1;ANK1;ANK1;ANK1;ANK1;ANK1;ANK1	0.0115319	0.000161511	0.0249656	27.1	7.22e-09							2.16	0.000148					0.00131054	3	0.375	0.375	0.0115319
	cg02796279	2	208101334		-0.0066473	0.000169018	0.0255787															0.00221734	1	0.125	0.125	0.0066473
	cg19526353	19	42760742	ERF	0.0104142	0.000169851	0.0256539															0.0180648	1	0.125	0.125	0.0104142
	cg10512886	12	54779367	ZNF385A;ZNF385A;ZNF385A	-0.0064374	0.000175262	0.0260697															0.00177771	1	0.125	0.125	0.0064374
	cg07816247	1	15540152	TMEM51;TMEM51;TMEM51;TMEM51	-0.0248699	0.000182346	0.0265756															0.0263426	1	0.125	0.125	0.0248699
	cg10925420	11	65124394	TIGD3	-0.003269	0.000184481	0.0267432															0.000259994	1	0.125	0.125	0.003269
	cg10864056	5	132452454		-0.0064714	0.000186575	0.0268728															0.046314	1	0.125	0.125	0.0064714
	cg02140579	4	159091837	FAM198B;FAM198B;FAM198B	-0.0020796	0.000187765	0.026963															4.29e-07	1	0.125	0.125	0.0020796
	cg21202522	19	41245574	ITPKC	-0.0081432	0.000191447	0.0272256													-0.0300866	0.0216013		1	0.125	0.125	0.0081432
	cg19595760	1	25948511	MAN1C1	-0.0021155	0.000194519	0.0275189															0.023029	1	0.125	0.125	0.0021155
	cg23544566	7	157365643	PTPRN2;PTPRN2;PTPRN2	-0.0037772	0.000197508	0.027716													-0.0592458	0.0170997		1	0.125	0.125	0.0037772
	cg04279801	17	19314319	RNF112	0.0135838	0.000198433	0.0277848															0.00615222	1	0.125	0.125	0.0135838
	cg14083015	6	25042090		-0.0046564	0.000203896	0.0280953															0.0136013	1	0.125	0.125	0.0046564
	cg12305431	7	27157855	HOXA3;HOXA3	0.0117718	0.000204756	0.0281742															0.000400958	1	0.125	0.125	0.0117718
	cg21042919	17	36621139	ARHGAP23	0.0113018	0.000206444	0.0282841															0.0222218	1	0.125	0.125	0.0113018
	cg21955549	15	65319269	MTFMT	0.0086177	0.000207175	0.0283278															0.00152103	1	0.125	0.125	0.0086177
	cg02659217	5	177548615	N4BP3	0.0002486	0.000207351	0.0283373															0.0491675	1	0.125	0.125	0.0002486
	cg13851211	16	50321678	ADCY7	0.012752	0.000209764	0.0284916															5.52e-05	1	0.125	0.125	0.012752
	cg15348679	21	45626491		0.0126968	0.00021001	0.0284968	17.4	1.7e-07														1	0.125	0.125	0.0126968
	cg11964461	5	179606623	RASGEF1C	0.0119421	0.000211365	0.0285963															6.22e-06	1	0.125	0.125	0.0119421
	cg26906251	15	29428655	FAM189A1	0.0042925	0.000212057	0.0286221															9.56e-05	1	0.125	0.125	0.0042925
	cg13565138	9	91614156	S1PR3	-0.0110193	0.00021312	0.0286912															0.00254112	1	0.125	0.125	0.0110193
	cg14236443	17	943270	ABR;ABR;ABR	-0.0051557	0.000213301	0.0286912															0.00469507	1	0.125	0.125	0.0051557
	cg07630078	16	89009557	CBFA2T3	0.0107031	0.000224932	0.0293595													0.0246294	0.031128	0.00826831	2	0.25	0.25	0.0107031
	cg01877450	7	97915802	BRI3;BRI3	-0.0030835	0.000226676	0.029458															0.00233043	1	0.125	0.125	0.0030835
	cg08684473	19	54761090	LILRB5;LILRB5;LILRB5;LILRB5;LILRB5;LILRB5	-0.0032894	0.000227297	0.0294663													0.0249529	0.0315699		1	12.5% (Discordant)	0.125	0.0032894
	cg00452882	16	67687119	RLTPR	0.0248711	0.000229218	0.0295396															0.0188488	1	0.125	0.125	0.0248711
	cg09221482	6	161557754	AGPAT4	0.0102519	0.000230822	0.0296862															0.000231616	1	0.125	0.125	0.0102519
	cg19432993	7	27143287	HOXA2	0.0106782	0.000235563	0.029953															0.0251615	1	0.125	0.125	0.0106782
	cg00351781	17	17709007	RAI1	-0.0037787	0.000237303	0.0300073															0.00250318	1	0.125	0.125	0.0037787
	cg00257712	4	2251938	MXD4	-0.0016666	0.000237516	0.0300073															0.00222947	1	0.125	0.125	0.0016666
	cg16844818	2	242306625	FARP2	0.0067486	0.000237919	0.0300096													0.0287438	0.00460443		1	0.125	0.125	0.0067486
	cg06916001	16	14403004	MIR365-1	-0.0095782	0.00023826	0.0300116															0.00018213	1	0.125	0.125	0.0095782
	cg01998801	4	2396368	ZFYVE28	-0.0024356	0.000238402	0.0300116															0.00856227	1	0.125	0.125	0.0024356
	cg12544392	19	42544587	GRIK5	-0.0034063	0.000239832	0.0300747															0.01046	1	0.125	0.125	0.0034063
	cg16623153	19	18798504	CRTC1;CRTC1	-0.0033473	0.000241988	0.0301832															0.00484953	1	0.125	0.125	0.0033473
	cg08813888	2	662396		-0.0066744	0.000245664	0.0303511															9.5e-07	1	0.125	0.125	0.0066744
	cg20156985	1	33694609		0.0045396	0.000249675	0.0305578															0.00677036	1	0.125	0.125	0.0045396
	cg09542997	5	179621502	RASGEF1C	0.0050769	0.000251478	0.0306554															0.000201962	1	0.125	0.125	0.0050769
	cg02831900	4	184320640		0.008313	0.000251681	0.0306554													0.0227688	0.0146082	0.000261936	2	0.25	0.25	0.008313
	cg08853285	10	122942756		0.0056817	0.000254928	0.0308393															0.00740843	1	0.125	0.125	0.0056817
	cg01220257	19	45260935	BCL3	0.0108759	0.000255477	0.0308718															0.00255671	1	0.125	0.125	0.0108759
	cg17274742	7	23286539	GPNMB;GPNMB	-0.0207423	0.000258007	0.0310452															0.0085581	1	0.125	0.125	0.0207423
	cg06646021	1	229406520	RAB4A	0.0126342	0.000263403	0.0314416															0.0103189	1	0.125	0.125	0.0126342
	cg02167757	16	48395953	SIAH1;SIAH1	0.0054989	0.00026409	0.0314919															0.000124932	1	0.125	0.125	0.0054989
	cg10211873	16	85116513	KIAA0513	0.0080288	0.000264841	0.0315102															0.0226001	1	0.125	0.125	0.0080288
	cg20139336	6	10495435		-0.0033047	0.000264885	0.0315102															0.00373769	1	0.125	0.125	0.0033047
	cg04301738	7	150125199		0.0185064	0.000265385	0.0315401													0.0268747	0.0209234		1	0.125	0.125	0.0185064
	cg02676602	13	113698408	MCF2L;MCF2L	0.0098734	0.000270235	0.0317874															0.00199498	1	0.125	0.125	0.0098734
	cg15241519	11	121440892	SORL1	0.0081897	0.000272138	0.0319059															0.0175951	1	0.125	0.125	0.0081897
	cg10541843	14	104315223	PPP1R13B	0.0160438	0.000278591	0.0323003															0.000388163	1	0.125	0.125	0.0160438
	cg00928596	16	14403022	MIR365-1	-0.0070585	0.000284915	0.0326523															1.19e-05	1	0.125	0.125	0.0070585
	cg21919729	8	11719367	CTSB;CTSB;CTSB;CTSB;CTSB	0.0096301	0.000289243	0.032931													0.0263184	0.00719065	0.0055877	2	0.25	0.25	0.0096301
	cg26215406	3	182972625	MCF2L2;B3GNT5	-0.0083424	0.000295778	0.0332978															0.016248	1	0.125	0.125	0.0083424
	cg09711399	5	177549014	N4BP3	0.0002997	0.000298331	0.0334472															0.00776067	1	0.125	0.125	0.0002997
	cg03536885	7	27163820	HOXA3	0.0138663	0.000298927	0.0334838															3.2e-05	1	0.125	0.125	0.0138663
	cg18431183	11	64418871	NRXN2;NRXN2	-0.0066388	0.000304244	0.0337241															0.00174818	1	0.125	0.125	0.0066388
	cg10723431	14	66460413		-0.0072776	0.000304569	0.0337406															0.00176018	1	0.125	0.125	0.0072776
	cg12634245	6	10495364		-0.0049972	0.000305961	0.0338202															0.00225368	1	0.125	0.125	0.0049972
	cg04138112	1	167090618	DUSP27	-0.0262255	0.000309763	0.0340805															0.000104659	1	0.125	0.125	0.0262255
	cg01226614	13	44947593	SERP2	0.0115591	0.000312516	0.0341945															0.0137915	1	0.125	0.125	0.0115591
	cg10303409	8	102213799	ZNF706;ZNF706;ZNF706	0.0135789	0.000313132	0.0342423															0.0448789	1	0.125	0.125	0.0135789
	cg08549216	16	31142523	MYST1;MYST1	-0.0049011	0.000318163	0.0344361															0.0312916	1	0.125	0.125	0.0049011
	cg11925381	7	6441514	RAC1;RAC1	0.0083936	0.000318692	0.0344753															0.000665591	1	0.125	0.125	0.0083936
	cg21903221	14	105851981	PACS2;PACS2	0.005389	0.0003192	0.0344909															0.00131781	1	0.125	0.125	0.005389
	cg26183870	14	100142298	HHIPL1	-0.0073554	0.000328271	0.0349961															0.000805277	1	0.125	0.125	0.0073554
	cg15146125	2	96991753	ITPRIPL1;ITPRIPL1;ITPRIPL1;ITPRIPL1	-0.0154761	0.000329022	0.0350664															0.00483988	1	0.125	0.125	0.0154761
	cg18727895	5	73939946		-0.0046233	0.000333804	0.0352421															0.00827489	1	0.125	0.125	0.0046233
	cg18389931	10	72978724	UNC5B	0.0138587	0.000335323	0.0353087															0.0190099	1	0.125	0.125	0.0138587
	cg01964852	7	27146262	HOXA3;HOXA3;HOXA3	0.0272714	0.000338431	0.0355038															0.000727127	1	0.125	0.125	0.0272714
	cg04011474	2	28904455		-0.0050761	0.000343985	0.0358092															0.00899518	1	0.125	0.125	0.0050761
	cg00081324	17	48201233	SAMD14	-0.0144467	0.00034754	0.03604													-0.0242338	0.0102203		1	0.125	0.125	0.0144467
	cg21691065	1	2804835		-0.0027742	0.000348245	0.0360684															0.00165009	1	0.125	0.125	0.0027742
	cg26495575	19	1455356	APC2	-0.0066007	0.000349394	0.0360896															0.004854	1	0.125	0.125	0.0066007
	cg00042156	10	42970842	LOC84856	-0.0258835	0.000349891	0.0361023			-4.68	7.71e-05												1	0.125	0.125	0.0258835
	cg04792378	12	108985748	TMEM119	0.0057646	0.000355644	0.03634															3.5e-07	1	0.125	0.125	0.0057646
	cg09678539	2	27298343		-0.01	0.00035905	0.0364658															0.031671	1	0.125	0.125	0.01
	cg24402332	19	979382		0.0026242	0.00036184	0.0365935															0.00408362	1	0.125	0.125	0.0026242
	cg25591418	22	46402185	LOC730668	0.01617	0.000364366	0.0366984													0.0411514	0.00397338		1	0.125	0.125	0.01617
	cg15282632	12	49213195	CACNB3	0.0148883	0.000365607	0.0367127															0.0092575	1	0.125	0.125	0.0148883
	cg25307468	19	3604804	TBXA2R;TBXA2R	-0.0060832	0.000366384	0.0367591															0.00430496	1	0.125	0.125	0.0060832
	cg10398217	19	15224914	SYDE1	-0.0109475	0.000367874	0.0368042															0.0476535	1	0.125	0.125	0.0109475
	cg14561362	4	146461062	SMAD1;SMAD1	-0.0111993	0.000370952	0.0368705															0.038898	1	0.125	0.125	0.0111993
	cg20072118	12	52653637		-0.0084683	0.000371797	0.0368705															0.0001613	1	0.125	0.125	0.0084683
	cg06166490	7	27143334	HOXA2	0.0165203	0.000371919	0.0368705															0.0231166	1	0.125	0.125	0.0165203
	cg21775279	1	28285385	XKR8;SMPDL3B	0.0068665	0.000372012	0.0368705															6.55e-06	1	0.125	0.125	0.0068665
	cg16017800	6	157184114	ARID1B;ARID1B;ARID1B	0.0116548	0.000372779	0.0368932															0.0476535	1	0.125	0.125	0.0116548
	cg25154424	1	1960717	GABRD	-0.0057685	0.000373252	0.0369043															0.000681654	1	0.125	0.125	0.0057685
	cg01449341	19	55044295	KIR3DX1	0.0178282	0.000376506	0.0370475															0.00964981	1	0.125	0.125	0.0178282
	cg04055913	15	44173036	FRMD5	-0.0096457	0.000387988	0.0375749															0.048589	1	0.125	0.125	0.0096457
	cg12309456	17	74475402	RHBDF2;RHBDF2	0.0079138	0.000391879	0.0377904					2.3	0.000157					1.85	1.13e-07	0.0221833	0.00675089	7.89e-09	4	0.5	0.5	0.0079138
	cg22851200	7	100465833	TRIP6	-0.0138701	0.000401033	0.0381815															0.000926435	1	0.125	0.125	0.0138701
	cg00509451	11	64811775	SAC3D1	0.0117733	0.000409723	0.0386047															5.5e-09	1	0.125	0.125	0.0117733
	cg09448088	13	113635690	MCF2L;MCF2L	0.0144826	0.00041091	0.0386688	20.2	2.16e-09													4e-08	2	0.25	0.25	0.0144826
	cg21696636	17	747015	NXN	-0.0028193	0.000413025	0.0388236															0.00827489	1	0.125	0.125	0.0028193
	cg22595230	20	3766560	CENPB	0.0153773	0.000414711	0.0389019															0.00165009	1	0.125	0.125	0.0153773
	cg09482093	17	19314328	RNF112	0.0113115	0.000417638	0.0390374															0.000833764	1	0.125	0.125	0.0113115
	cg26038461	2	25108362	ADCY3	-0.0033692	0.000419064	0.0391182															0.00322593	1	0.125	0.125	0.0033692
	cg07033722	1	40539032	PPT1;PPT1	0.0093121	0.000424793	0.0393397															0.000889287	1	0.125	0.125	0.0093121
	cg03377767	2	17997138	MSGN1	0.0226712	0.000430351	0.0396199															0.0140203	1	0.125	0.125	0.0226712
	cg24854010	12	1726033	WNT5B	0.0120669	0.000434488	0.0398143															0.000516456	1	0.125	0.125	0.0120669
	cg22850451	19	17829496	MAP1S	0.0048329	0.00043951	0.0400867															0.00859734	1	0.125	0.125	0.0048329
	cg07841762	7	99704525	AP4M1	0.0061993	0.00044018	0.0401187															0.000499811	1	0.125	0.125	0.0061993
	cg00143729	15	38363746		0.0073411	0.000449702	0.0404925															0.0180379	1	0.125	0.125	0.0073411
	cg21864868	17	46673002	LOC404266;LOC404266;LOC404266;LOC404266;LOC404266	0.0100159	0.000452598	0.0405973															0.0181159	1	0.125	0.125	0.0100159
	cg12136950	1	226849798	ITPKB	0.0096832	0.000454757	0.040634															0.00560693	1	0.125	0.125	0.0096832
	cg07545081	10	126308381	FAM53B	0.0116837	0.000454877	0.040634															0.000592292	1	0.125	0.125	0.0116837
	cg18587465	2	152784175	CACNB4;CACNB4;CACNB4;CACNB4	0.0305315	0.000458569	0.0407768															0.0123032	1	0.125	0.125	0.0305315
	cg23195510	16	67678593	RLTPR	-0.0211609	0.000466841	0.041198															0.000265357	1	0.125	0.125	0.0211609
	cg04527918	2	27531170	UCN	-0.0116778	0.000470462	0.0414065															0.0103601	1	0.125	0.125	0.0116778
	cg03935729	11	104405198		0.015225	0.000473229	0.0415354															4.42e-08	1	0.125	0.125	0.015225
	cg00709979	16	85866348		0.0126097	0.000479646	0.0417626															0.000108365	1	0.125	0.125	0.0126097
	cg11524400	11	1778524	HCCA2;CTSD	0.0240967	0.000480567	0.0418046															0.0411521	1	0.125	0.125	0.0240967
	cg26321999	6	30854011	DDR1;DDR1	0.0137112	0.000481949	0.0418867															0.00211966	1	0.125	0.125	0.0137112
	cg04203950	17	4443191	SPNS2;MYBBP1A;MYBBP1A	0.0215314	0.000482388	0.0418913															0.00410946	1	0.125	0.125	0.0215314
	cg13220900	6	35285967	DEF6	0.0112287	0.000486773	0.0420548															0.0296318	1	0.125	0.125	0.0112287
	cg06126698	16	88535609	ZFPM1	-0.0079297	0.000496711	0.0424298															0.0145504	1	0.125	0.125	0.0079297
	cg25545323	13	113699004	MCF2L;MCF2L	0.0137804	0.000505598	0.0428501															0.0055877	1	0.125	0.125	0.0137804
	cg22949004	19	50412996	NUP62;NUP62;IL4I1;NUP62;NUP62	0.009148	0.000514672	0.043169															0.0243627	1	0.125	0.125	0.009148
	cg10068437	7	18126994		0.0101054	0.000515321	0.0431925															0.0381103	1	0.125	0.125	0.0101054
	cg08578641	9	34457440	C9orf25;DNAI1	0.0180245	0.00051876	0.043334															0.00102319	1	0.125	0.125	0.0180245
	cg03492094	9	91994786	SEMA4D;SEMA4D	0.0074868	0.000529981	0.043901													0.0396551	0.00782933		1	0.125	0.125	0.0074868
	cg02689335	2	131518696	FAM123C;FAM123C;FAM123C;FAM123C	-0.0012177	0.000531686	0.0439589															0.00407906	1	0.125	0.125	0.0012177
	cg16603374	1	6113068	KCNAB2;KCNAB2	0.0145407	0.000532666	0.044022															0.00462306	1	0.125	0.125	0.0145407
	cg19234412	11	78638670	ODZ4	0.0139875	0.00054049	0.0442894															0.0171007	1	0.125	0.125	0.0139875
	cg15946571	5	167851031	WWC1;WWC1;WWC1	-0.0051339	0.000557405	0.0450136															0.0169178	1	0.125	0.125	0.0051339
	cg05624853	16	31000466	HSD3B7;HSD3B7;HSD3B7	0.0096328	0.000567832	0.0455498															1.09e-05	1	0.125	0.125	0.0096328
	cg22962123	7	27153605	HOXA3;HOXA3;HOXA3;HOXA3	0.0161647	0.000569087	0.0456002	10.8	5.56e-08									4.3	3.97e-06			6.25e-05	3	0.375	0.375	0.0161647
	cg06014227	12	13028038	RPL13AP20	0.0063451	0.00057095	0.0456442															0.014751	1	0.125	0.125	0.0063451
	cg02336827	3	45636190	LIMD1	-0.0148557	0.0005736	0.045789															6.08e-05	1	0.125	0.125	0.0148557
	cg11521563	13	113700027	MCF2L;MCF2L	0.0112133	0.000588764	0.0462933															0.00592402	1	0.125	0.125	0.0112133
	cg19007269	10	105420501	SH3PXD2A	-0.0155225	0.000596441	0.0465709	-20.2	6.04e-06														1	0.125	0.125	0.0155225
	cg25595793	19	10736117	SLC44A2;SLC44A2	0.0074445	0.000597532	0.0466173															0.00326264	1	0.125	0.125	0.0074445
	cg19823649	11	44951252	TSPAN18;TSPAN18	-0.0043325	0.000602057	0.0468449															0.0194055	1	0.125	0.125	0.0043325
	cg25015585	11	62457334	LRRN4CL	0.0087102	0.00060922	0.0470379															0.0385305	1	0.125	0.125	0.0087102
	cg09062198	1	9822623	CLSTN1;CLSTN1	0.0094872	0.000611485	0.0471212											2.73	2.77e-06			0.000185571	2	0.25	0.25	0.0094872
	cg20973476	12	133015982		0.0078163	0.000612935	0.0471932													0.0288688	0.0032492	0.0017519	2	0.25	0.25	0.0078163
	cg22193385	12	52638005	KRT7	-0.0121328	0.000624122	0.0477466															0.00766238	1	0.125	0.125	0.0121328
	cg21869609	19	2291613	LINGO3	0.0198286	0.000624671	0.0477572															0.000522967	1	0.125	0.125	0.0198286
	cg09123615	4	7986477	ABLIM2;ABLIM2;ABLIM2;ABLIM2;ABLIM2;ABLIM2	-0.0012248	0.000625455	0.047772															0.0284113	1	0.125	0.125	0.0012248
	cg16773741	22	19513017	CLDN5;CLDN5	0.0122616	0.000626986	0.0478141							2.88	7.83e-05								1	0.125	0.125	0.0122616
	cg17753789	10	81026766	ZMIZ1	-0.0074022	0.000635086	0.048075															0.00435344	1	0.125	0.125	0.0074022
	cg02727423	14	100258973	EML1;EML1	0.0181764	0.000667213	0.0492289															0.0126752	1	0.125	0.125	0.0181764
	cg21042179	14	58329331		-0.0040045	0.000667387	0.0492323															0.00195023	1	0.125	0.125	0.0040045
	cg15751948	11	74870268	SLCO2B1;SLCO2B1;SLCO2B1	0.0113766	0.000671669	0.0493765															0.00252361	1	0.125	0.125	0.0113766
	cg08944940	1	39643664	MACF1	-0.0049832	0.000672532	0.0493855															0.00163496	1	0.125	0.125	0.0049832
	cg06607384	14	91579859	C14orf159;C14orf159;C14orf159;C14orf159;C14orf159	0.0118539	0.000673173	0.0494002															0.042558	1	0.125	0.125	0.0118539
	cg04500896	2	74775717	LOXL3	0.0060951	0.000683132	0.049807															0.0117557	1	0.125	0.125	0.0060951
	cg04157161	17	7906847	GUCY2D	0.0161705	0.000684777	0.0498793	11.1	3.81e-08														1	0.125	0.125	0.0161705

## Sheet: Supp. Tab. 5
	Supp. Tab. 5. Top 100 CpG sites detected in our study not previously associated in the 3 large eWAS
	Name	UCSC_RefGene_Name	∆𝛃	adj.P.Val
	cg09109520	GPR56;GPR56;GPR56;GPR56;GPR56;GPR56;GPR56;GPR56;GPR56	0.0290921	4.57745e-06
	cg10713515	COMMD3	0.0193232	5.01139e-06
	cg23782833	FAM20C	-0.0097832	5.28302e-06
	cg14526375		0.0114943	5.28302e-06
	cg22312249	TMEM104	0.0213907	1.33043e-05
	cg08308032		0.0098043	1.33043e-05
	cg15165927	NKD2	-0.0111628	1.33043e-05
	cg19144497	ARID3B	0.0313291	1.57678e-05
	cg08753951	MIR1286;RTN4R	-0.0018718	1.8624e-05
	cg26130242	AMOTL1	-0.0106245	1.8624e-05
	cg23975425		-0.0089444	2.35475e-05
	cg15066489	SLC15A2;SLC15A2	0.0178464	2.75757e-05
	cg06579248	MYO1C;MYO1C;MYO1C	-0.0122236	7.20782e-05
	cg01753263	SH3PXD2B	0.0126588	7.20782e-05
	cg21962115	NAT8L	-0.0169576	8.19936e-05
	cg19374752	GRASP	0.0081611	9.08243e-05
	cg17601209	PRDM16;PRDM16	-0.0098603	0.000103478
	cg00854273		0.0281731	0.00010654
	cg23219253	ASAP2;ASAP2	-0.0039751	0.00015614
	cg25038311		0.0167957	0.000162614
	cg07264048	GCNT2;GCNT2;GCNT2	0.0255142	0.000162614
	cg15408080		0.0139299	0.00016417
	cg18592365	ELTD1	0.0032597	0.000168115
	cg10097755	PRDM16;PRDM16	-0.0081281	0.000203697
	cg18051353	ARFGEF1	0.0180861	0.000211496
	cg10469774		0.0145536	0.000230769
	cg19017293		0.0103007	0.0002622
	cg13279476	SH3BP5;SH3BP5	0.0171147	0.000291699
	cg03093897	CRAMP1L	-0.0048424	0.000291699
	cg02871021	MRVI1;MRVI1;MRVI1	-0.0138324	0.000300519
	cg05501958	APOE	-0.0039401	0.000300519
	cg05245094	KIAA0182;KIAA0182	-0.0083793	0.000322253
	cg18264562		0.019913	0.000322253
	cg02092466	NTSR2	-0.0093891	0.00032651
	cg03390416		-0.0144764	0.00032651
	cg26225406	TSNARE1	-0.0078309	0.00032651
	cg04276301	OTX1	-0.0142033	0.000329688
	cg01578442		-0.003847	0.000333056
	cg14832432	TSNARE1	-0.0035671	0.000380781
	cg20147046	AFAP1;AFAP1;LOC84740	-0.0037414	0.000385927
	cg14242936	GRASP	0.0069531	0.000385927
	cg04479212	ITGA9	0.0117939	0.000385927
	cg10667895		-0.0191184	0.000392273
	cg20316713	YIF1A	-0.0071362	0.000392273
	cg13792641	PRKG1;PRKG1	0.0132106	0.000410864
	cg13214309		-0.0117917	0.000410864
	cg06704884		0.0144185	0.000410864
	cg01105418	ZNF238;ZNF238	0.0228791	0.000422345
	cg07987697	ARHGEF4;ARHGEF4	-0.0093163	0.000422345
	cg09480190	KIAA0182;KIAA0182	-0.0068168	0.000424597
	cg21730858	NHSL1;NHSL1	0.0030905	0.00046373
	cg20720680	INPPL1	-0.0075807	0.00050838
	cg17236870	GRID2	0.0122969	0.000544419
	cg25446789	DTNB;DTNB;DTNB;DTNB;DTNB	-0.0003806	0.000551698
	cg10002915		0.0149266	0.000588209
	cg27580229		-0.0035785	0.000588209
	cg20942162		0.0189321	0.000588209
	cg13110239	CSNK1E;CSNK1E	0.0174684	0.000603417
	cg02295973	PEMT;PEMT	-0.0092053	0.000611984
	cg25225655	MSI2;MSI2	-0.0091192	0.000611984
	cg15296871		-0.0057666	0.000612177
	cg14484434	EIF2C2;EIF2C2	-0.0072206	0.000634099
	cg11928064	ITGB5	0.0192756	0.000636368
	cg01522592	GDPD5	-0.004516	0.000636368
	cg00933182	FMNL1	0.0180071	0.000636368
	cg01419713	PLAT;PLAT	0.0266838	0.000647811
	cg19616532	H2AFY2	-0.0088197	0.000665204
	cg21807262		-0.00583	0.000666612
	cg05762671	KCTD19	0.0163948	0.000668058
	cg10907744	GPR133	0.0126033	0.000668058
	cg00479912		0.0078822	0.000689679
	cg26127778	RGMA;RGMA;RGMA;RGMA;RGMA;RGMA;RGMA	-0.0152471	0.000689679
	cg26002218	CKB	0.0159837	0.000689679
	cg18176395	PRDM16;PRDM16	-0.0080159	0.000689679
	cg10953131	ARHGEF10L;ARHGEF10L	-0.0075168	0.000689679
	cg22679940	HK1;HK1;HK1;HK1;HK1	-0.0014488	0.000693772
	cg07954414	KIAA0922;KIAA0922	0.0158423	0.000696056
	cg21318380	KCNG1	0.0028787	0.000717641
	cg23146663	SPARC	0.0147055	0.0007316
	cg22815766	NCAPD3	0.0002696	0.0007316
	cg12179884	NAT8L	-0.0083845	0.000734871
	cg02068538	PMF1	-0.007111	0.000747901
	cg23204680	ATXN1;ATXN1	0.0157511	0.000762976
	cg14271150	GPSM1;GPSM1	-0.0038032	0.000772376
	cg00503690	LRIG1	-0.008981	0.000772376
	cg03072035		0.0198234	0.00077701
	cg04316231	PRDM16;PRDM16	-0.004409	0.00080212
	cg12695465	GCNT2;GCNT2;GCNT2	0.0240617	0.000805005
	cg03153115	GNG7	-0.0040501	0.000805005
	cg00468395	XPO6	0.0242092	0.000805005
	cg13509421	ANKRD13A	0.0073703	0.000805005
	cg02492818	MICALL2	-0.0050194	0.000810969
	cg19582115	CDC42BPB	-0.0084349	0.000826714
	cg13455960	RGMA;RGMA;RGMA;RGMA;RGMA;RGMA;RGMA	-0.0134567	0.000826714
	cg02674693		0.0202086	0.000845087
	cg20865082		0.0212327	0.000850286
	cg17011684	C6orf106;C6orf106	-0.0121491	0.000850286
	cg14823825	PPP2R2A	0.0148004	0.000851819
	cg27178155		0.0109486	0.000851819
	cg08657939		-0.0047762	0.000868234

## Sheet: Supp. Tab. 6
	Supp Tab. 6. Results of the enrichment analysis conducted using different databases. We showed the top 20 enriched functional classes. Only one significant pathway was significant after adjustment for multiple testing (in blue)
	Database	Class	Description	N	DE	P.DE	FDR
	GO	CC	ruffle	91	33	0.000124685	1
		CC	plasma membrane	4271	715.5	0.000171607	1
		BP	extracellular matrix organization	189	57	0.00102203	1
		CC	platelet alpha granule lumen	67	19	0.00147491	1
		BP	protein localization to plasma membrane	125	40.5	0.00154049	1
		MF	GTPase inhibitor activity	14	8	0.00173585	1
		MF	voltage-gated calcium channel activity	30	14.5	0.00184673	1
		CC	alveolar lamellar body	4	4	0.00210298	1
		BP	negative regulation of GTPase activity	49	17	0.00263649	1
		MF	sodium channel regulator activity	24	10	0.00311472	1
		MF	structural constituent of muscle	36	14.5	0.00317801	1
		BP	calcium ion transport	67	22.5	0.00350582	1
		MF	integrin binding	111	33.5	0.00359834	1
		MF	growth factor receptor binding	4	4	0.00397656	1
		BP	ADP biosynthetic process	5	4	0.0040552	1
		BP	regulation of cell shape	119	35	0.00425586	1
		BP	ion transmembrane transport	167	42	0.00481963	1
		MF	manganese ion transmembrane transporter activity	3	3	0.00488111	1
		BP	manganese ion transport	3	3	0.00488111	1
		CC	photoreceptor outer segment	48	15.5	0.00499657	1
	KEGG		Focal adhesion	199	63.5	0.000161716	0.054175
			ECM-receptor interaction	88	29	0.00391491	0.278151
			Glioma	75	26.5	0.00394694	0.278151
			Phospholipase D signaling pathway	148	45	0.00401473	0.278151
			Arrhythmogenic right ventricular cardiomyopathy (ARVC)	77	27	0.00415151	0.278151
			Adrenergic signaling in cardiomyocytes	149	41	0.00983598	0.3365
			Lysosome	123	29	0.0111141	0.3365
			Dilated cardiomyopathy (DCM)	96	29.5	0.0112476	0.3365
			Phosphatidylinositol signaling system	99	28	0.0115814	0.3365
			GnRH secretion	64	22	0.0117375	0.3365
			Inositol phosphate metabolism	74	21	0.0119593	0.3365
			Aldosterone-regulated sodium reabsorption	37	14.5	0.0123874	0.3365
			VEGF signaling pathway	59	19.5	0.0144639	0.3365
			Platelet activation	124	33	0.0152839	0.3365
			Cardiac muscle contraction	86	21	0.0165641	0.3365
			Proteoglycans in cancer	204	55.5	0.0168702	0.3365
			Hypertrophic cardiomyopathy (HCM)	90	26.5	0.0170761	0.3365
			EGFR tyrosine kinase inhibitor resistance	79	26	0.0208695	0.354866
			Choline metabolism in cancer	98	28.5	0.0213568	0.354866
			Arginine and proline metabolism	50	12	0.0221381	0.354866
	Hallmark (Broad)		ESTROGEN_RESPONSE_EARLY	200	60.5	0.000721351	0.0360676
			MITOTIC_SPINDLE	200	55	0.00375099	0.0937747
			EPITHELIAL_MESENCHYMAL_TRANSITION	200	52.5	0.00828659	0.105017
			APICAL_JUNCTION	200	51	0.0100811	0.105017
			KRAS_SIGNALING_DN	200	45	0.0105017	0.105017
			APOPTOSIS	161	37	0.0212531	0.177109
			HEDGEHOG_SIGNALING	36	13	0.0511052	0.365037
			ANGIOGENESIS	36	10	0.0955683	0.530221
			MYOGENESIS	200	47	0.106464	0.530221
			HYPOXIA	200	44	0.112986	0.530221
			COAGULATION	138	26.5	0.116649	0.530221
			ESTROGEN_RESPONSE_LATE	200	42	0.148605	0.619188
			KRAS_SIGNALING_UP	200	37	0.215809	0.79817
			TNFA_SIGNALING_VIA_NFKB	200	38	0.223488	0.79817
			P53_PATHWAY	200	39.5	0.271261	0.904205
			GLYCOLYSIS	200	36.5	0.289515	0.904735
			TGF_BETA_SIGNALING	54	13	0.310905	0.914427
			INFLAMMATORY_RESPONSE	200	30	0.343862	0.955171
			XENOBIOTIC_METABOLISM	200	31	0.457196	0.999983
			UV_RESPONSE_DN	144	35.5	0.47701	0.999983

## Sheet: Supp. Tab. 7
		Supp. Tab. 7. Significant differentially methylated regions detected comparing AD vs ND
		chr	start	end	symbol	ensembl_id	width	no.cpgs	maxbetafc	meanbetafc	minfdr	Stouffer
		1	3191219	3193280	PRDM16	ENSG00000142611	2062	11	-0.0153988	-0.00983978	1.04847e-20	8.7371e-10
		13	113698408	113700027	MCF2L	ENSG00000126217	1620	16	0.0260809	0.0181124	7.38517e-22	3.56546e-09
		4	159091837	159092553	FAM198B	ENSG00000164125	717	4	-0.0276129	-0.0182559	2.81104e-17	4.20804e-09
		4	159091837	159092553		ENSG00000248429	717	4	-0.0276129	-0.0182559	2.81104e-17	4.20804e-09
		6	10555808	10556523	GCNT2	ENSG00000111846	716	5	0.0297469	0.0217959	9.48598e-20	6.84337e-09
		2	27529325	27531535	TRIM54	ENSG00000138100	2211	18	-0.0265295	-0.012725	1.20987e-18	1.50827e-08
		2	27529325	27531535	UCN	ENSG00000163794	2211	18	-0.0265295	-0.012725	1.20987e-18	1.50827e-08
		7	1490631	1493153	MICALL2	ENSG00000164877	2523	12	-0.0145158	-0.00888546	7.79793e-15	1.90904e-08
		17	75462916	75463984	2019-09-09	ENSG00000184640	1069	5	-0.0174046	-0.0118409	1.329e-13	2.24302e-08
		12	52403511	52404422	GRASP	ENSG00000161835	912	6	0.023772	0.0148179	2.20156e-21	7.17477e-08
		19	1465207	1468943	APC2	ENSG00000115266	3737	16	-0.0147035	-0.0110761	9.30415e-09	3.38405e-07
		19	1465207	1468943	C19orf25	ENSG00000119559	3737	16	-0.0147035	-0.0110761	9.30415e-09	3.38405e-07
		1	167090618	167091161	DUSP27	ENSG00000198842	544	7	-0.0573147	-0.0217808	3.36372e-20	3.55866e-07
		8	41519026	41519399	ANK1	ENSG00000029534	374	4	0.033302	0.0114548	1.01199e-22	4.55018e-07
		8	41519026	41519399		ENSG00000253389	374	4	0.033302	0.0114548	1.01199e-22	4.55018e-07
		3	121612956	121613396	SLC15A2	ENSG00000163406	441	3	0.026194	0.0236942	3.96664e-13	7.63178e-07
		4	2065749	2066397	NAT8L	ENSG00000185818	649	5	-0.0277846	-0.0121246	1.53645e-18	1.17851e-06
		1	17996881	17998265	ARHGEF10L	ENSG00000074964	1385	6	-0.0128209	-0.00961933	1.13185e-13	1.30322e-06
		6	130182053	130182967	TMEM244	ENSG00000203756	915	8	0.0196588	0.015607	6.89645e-14	1.7062e-06
		8	42033472	42033498	PLAT	ENSG00000104368	27	2	0.0124646	0.00993792	2.74897e-11	1.83393e-06
		17	74475050	74475402	RHBDF2	ENSG00000129667	353	6	0.0104383	0.00637363	5.30233e-20	1.94276e-06
		7	27145972	27148002	HOXA3	ENSG00000105997	2031	10	0.0325281	0.0160778	1.76183e-10	3.14306e-06
		7	27145972	27148002	HOXA-AS2	ENSG00000253552	2031	10	0.0325281	0.0160778	1.76183e-10	3.14306e-06
		8	143442626	143442764	TSNARE1	ENSG00000171045	139	2	-0.0133994	-0.0120607	2.91279e-10	3.22018e-06
		19	45411802	45412647	APOE	ENSG00000130203	846	4	-0.0142046	-0.0107002	1.2139e-11	3.87202e-06
		10	18689378	18689503	CACNB2	ENSG00000165995	126	5	0.0267606	0.0161073	3.81541e-12	8.73571e-06
		11	64527240	64527417	PYGM	ENSG00000068976	178	4	-0.019176	-0.0168237	3.87014e-11	9.39376e-06
		1	244213886	244214679	ZBTB18	ENSG00000179456	794	4	0.026579	0.0161235	1.83549e-12	1.23848e-05
		10	85932296	85933586	C10orf99	ENSG00000188373	1291	4	-0.0153957	-0.0104336	1.29041e-10	1.34133e-05
		2	8714248	8714417		ENSG00000231435	170	3	-0.0122387	-0.0102695	3.42911e-10	1.34882e-05
		2	8714248	8714417		ENSG00000236008	170	3	-0.0122387	-0.0102695	3.42911e-10	1.34882e-05
		5	151066268	151067341	SPARC	ENSG00000113140	1074	8	0.0271503	0.0163585	1.03169e-17	1.53358e-05
		5	151066268	151067341		ENSG00000249035	1074	8	0.0271503	0.0163585	1.03169e-17	1.53358e-05
		4	154389148	154389285	KIAA0922	ENSG00000121210	138	2	0.0208095	0.0174081	3.23254e-10	1.6707e-05
		15	96886018	96888433			2416	14	-0.0317429	-0.0206136	8.22604e-11	2.115e-05
		19	5147855	5148130	KDM4B	ENSG00000127663	276	3	-0.0169797	-0.0126832	2.83076e-09	2.15745e-05
		5	1033518	1033714	NKD2	ENSG00000145506	197	3	-0.0181179	-0.011758	2.49727e-12	2.29097e-05
		4	57547347	57548093	HOPX	ENSG00000171476	747	6	0.0221438	0.0184316	1.04798e-10	2.35123e-05
		11	44642868	44642932			65	3	0.0213966	0.0180179	1.08205e-09	2.97016e-05
		16	67686832	67687754	RLTPR	ENSG00000159753	923	6	0.0386692	0.0250978	1.13185e-13	3.19828e-05
		1	16344977	16346317	HSPB7	ENSG00000173641	1341	7	-0.0186522	-0.0109632	1.15144e-09	3.60497e-05
		1	16344977	16346317	CLCNKA	ENSG00000186510	1341	7	-0.0186522	-0.0109632	1.15144e-09	3.60497e-05
		3	66454763	66455738	LRIG1	ENSG00000144749	976	4	-0.0111878	-0.00906471	3.42301e-08	3.83592e-05
		19	1455356	1457211	APC2	ENSG00000115266	1856	7	-0.0167912	-0.0109238	1.04743e-09	4.11355e-05
		19	48956129	48958216	GRWD1	ENSG00000105447	2088	7	-0.0116237	-0.00722045	3.05621e-08	4.25551e-05
		2	63271537	63272303	EHBP1	ENSG00000115504	767	5	-0.0153243	-0.009623	1.1339e-10	4.53627e-05
		2	63271537	63272303		ENSG00000231609	767	5	-0.0153243	-0.009623	1.1339e-10	4.53627e-05
		21	47855049	47856215	PCNT	ENSG00000160299	1167	6	0.0171335	0.00887483	9.88524e-16	4.6758e-05
		19	2588376	2588629	GNG7	ENSG00000176533	254	3	-0.0148436	-0.0140238	7.90197e-09	5.06372e-05
		10	6263432	6265092	PFKFB3	ENSG00000170525	1661	8	-0.0118644	-0.00709655	6.46573e-13	5.17572e-05
		4	1844724	1844878	LETM1	ENSG00000168924	155	3	-0.0174699	-0.0148819	6.21892e-09	5.64559e-05
		22	50523686	50524691	MLC1	ENSG00000100427	1006	10	0.0252489	0.0145593	6.2439e-15	6.14325e-05
		17	75880269	75881232			964	5	0.0228468	0.0175355	1.00654e-09	6.99505e-05
		5	172030484	172030564			81	3	0.0225909	0.0186485	2.2797e-08	7.09922e-05
		15	96894342	96895542			1201	6	-0.036815	-0.0287465	9.03423e-09	8.00048e-05
		1	155034570	155035748	ADAM15	ENSG00000143537	1179	7	-0.0379838	-0.0174596	5.32188e-10	9.17874e-05
		7	1135747	1136023	C7orf50	ENSG00000146540	277	4	-0.0214069	-0.0143074	5.77049e-09	0.000101818
		2	241533389	241534660	CAPN10	ENSG00000142330	1272	5	-0.016407	-0.0114721	8.7881e-08	0.00010422
		22	46470016	46471442		ENSG00000197182	1427	4	0.0160932	0.0150765	5.48789e-06	0.000110605
		10	34061612	34062234			623	3	0.0266689	0.0225376	1.50362e-07	0.000113303
		5	139059672	139060922	CXXC5	ENSG00000171604	1251	7	-0.0156183	-0.0103197	1.76894e-09	0.000116454
		10	56560945	56561543	PCDH15	ENSG00000150275	599	6	0.0206934	0.0145262	1.46126e-09	0.00011951
		11	134021905	134022784	NCAPD3	ENSG00000151503	880	2	0.0201837	0.0198115	7.46748e-08	0.000124444
		15	66274343	66274894	MEGF11	ENSG00000157890	552	6	0.0378242	0.0194862	2.86664e-11	0.000133887
		12	8088818	8089207	SLC2A3	ENSG00000059804	390	2	0.0230637	0.0191429	2.80132e-07	0.000138957
		22	37608037	37608819	SSTR3	ENSG00000183473	783	4	0.0176022	0.0139642	1.5248e-08	0.000173929
		14	68943486	68944441	RAD51B	ENSG00000182185	956	2	-0.0160793	-0.0135236	3.18816e-05	0.000174403
		17	46388390	46388465	SKAP1	ENSG00000141293	76	3	0.029561	0.0194664	3.05359e-08	0.000191371
		3	36782467	36782736			270	2	0.0135934	0.0121074	1.79971e-07	0.00020741
		16	85362963	85363209			247	4	-0.0195242	-0.0130323	7.80831e-08	0.000214743
		11	28131864	28132195	METTL15	ENSG00000169519	332	3	-0.02625	-0.0207644	3.73467e-08	0.000214996
		16	89461734	89461803	ANKRD11	ENSG00000167522	70	2	0.0246135	0.022946	3.40921e-08	0.000245781
		16	89461734	89461803		ENSG00000261574	70	2	0.0246135	0.022946	3.40921e-08	0.000245781
		7	18126473	18127503	HDAC9	ENSG00000048052	1031	7	0.0206299	0.010639	1.31414e-13	0.000252508
		11	128554586	128556382		ENSG00000245008	1797	9	0.0148404	0.0114746	1.10739e-08	0.000273043
		1	2999196	2999941	PRDM16	ENSG00000142611	746	4	-0.0125746	-0.00936643	8.46096e-09	0.000295208
		8	126450465	126450475	TRIB1	ENSG00000173334	11	2	-0.00909676	-0.00862393	7.32704e-07	0.000316038
		7	155562188	155562314	RBM33	ENSG00000184863	127	2	0.0123324	0.0109393	1.11423e-06	0.000324248
		9	130637464	130638259	AK1	ENSG00000106992	796	2	-0.0131974	-0.0129871	2.04944e-05	0.000326942
		9	130637464	130638259		ENSG00000257524	796	2	-0.0131974	-0.0129871	2.04944e-05	0.000326942
		5	140011662	140012986	CD14	ENSG00000170458	1325	6	-0.0272798	-0.0171458	2.06347e-07	0.000358918
		10	42970147	42971732	LINC00839	ENSG00000185904	1586	12	-0.0276992	-0.0167129	3.0248e-13	0.000369837
		17	62774590	62775188		ENSG00000215769	599	3	-0.0209295	-0.0175016	6.7369e-08	0.000371224
		17	62774590	62775188		ENSG00000265982	599	3	-0.0209295	-0.0175016	6.7369e-08	0.000371224
		7	27142427	27144595	HOXA2	ENSG00000105996	2169	22	0.0205509	0.0108101	2.94261e-20	0.000373446
		7	128828120	128828303			184	2	-0.0247589	-0.0188427	6.1045e-06	0.000389517
		10	42862876	42863594		ENSG00000215146	719	9	-0.0499392	-0.0373758	4.56324e-09	0.000389866
		3	147089290	147089629			340	3	0.0265182	0.0232229	6.38858e-07	0.000396165
		6	123100189	123100722	FABP7	ENSG00000164434	534	4	0.019961	0.0174113	4.81444e-08	0.000399549
		16	85482380	85482849			470	3	-0.015474	-0.0128898	1.43013e-07	0.000407049
		8	145018816	145020381	PLEC	ENSG00000178209	1566	18	-0.0139509	-0.00681628	5.73017e-17	0.000412798
		8	145018816	145020381	MIR661	ENSG00000207574	1566	18	-0.0139509	-0.00681628	5.73017e-17	0.000412798
		17	19313486	19314618	RNF112	ENSG00000128482	1133	7	0.0194057	0.010627	1.41871e-10	0.00041598
		13	101629969	101630201	NALCN-AS1	ENSG00000233009	233	2	0.0177507	0.0152202	1.54305e-06	0.000417794
		22	38710725	38711891	CSNK1E	ENSG00000213923	1167	4	0.0204605	0.0137139	6.14821e-11	0.000459587
		2	231731972	231732669	ITM2C	ENSG00000135916	698	3	0.0237006	0.0106607	1.23271e-09	0.000507732
		17	4098178	4098308	ANKFY1	ENSG00000185722	131	3	0.0171595	0.0118128	2.08887e-07	0.000527978
		1	44726943	44727313	ERI3	ENSG00000117419	371	5	-0.0117511	-0.00797167	1.09466e-09	0.000537937
		12	56097482	56097787	ITGA7	ENSG00000135424	306	2	-0.0150559	-0.0132092	6.78896e-07	0.000563712
		10	73471634	73472344	CDH23	ENSG00000107736	711	4	0.0155066	0.00775691	1.329e-13	0.000606687
		10	73471634	73472344	C10orf105	ENSG00000214688	711	4	0.0155066	0.00775691	1.329e-13	0.000606687
		8	11302030	11302243	FAM167A	ENSG00000154319	214	3	-0.0126044	-0.00937091	3.16798e-08	0.000633456
		22	24822802	24824483	SPECC1L-ADORA2A	ENSG00000258555	1682	12	-0.019047	-0.00661334	1.28586e-13	0.000670064
		22	24822802	24824483	ADORA2A	ENSG00000128271	1682	12	-0.019047	-0.00661334	1.28586e-13	0.000670064
		1	155166889	155167337	THBS3	ENSG00000169231	449	2	-0.0125818	-0.0111745	6.09741e-06	0.00067733
		1	155166889	155167337		ENSG00000231064	449	2	-0.0125818	-0.0111745	6.09741e-06	0.00067733
		15	75941357	75941576	SNX33	ENSG00000173548	220	2	-0.0150796	-0.0143166	6.25644e-07	0.000689874
		8	58117125	58117687		ENSG00000253301	563	2	-0.00730557	-0.00700434	1.08503e-06	0.000753644
		22	42828125	42828946	NFAM1	ENSG00000235568	822	8	-0.0120722	-0.00974849	5.7375e-09	0.000756774
		7	4748950	4749206	FOXK1	ENSG00000164916	257	2	-0.0139818	-0.0113743	2.58863e-07	0.000756887
[truncated: 983 more rows]

## Sheet: Supp. Tab. 8
	Supp. Tab. 8. Top 20 pathways detected using the DMR
[truncated: 61 more rows]

[truncated: 7 more sheets: Supp. Tab. 9, Supp. Tab. 10, Supp. Tab. 11, Supp. Tab. 12, Supp. Tab. 13, Supp. Tab. 14, Supp. Tab. 15]
